# Supplementary material for: The Dynamics of Mycoplasma gallisepticum Nucleoid Structure at the Exponential and Stationary Growth Phases
Source: Front Microbiol. 2021 Nov 18;12:753760. doi: 10.3389/fmicb.2021.753760 (PMC8637272; doi:10.3389/fmicb.2021.753760)
Supplement: Supplementary file 2 [file Table_1.XLSX]

## Sheet: Supplementary table 1 Oligos
Gene cloning
Glucose-6-phosphate isomerase
Mgal-gpi15-F	TATAGGATCCATGATTAAATTAACCTTCAACCTT
Mgal-gpi15-R	TATAGTCGACCGCTCATTATTCTTTTAGTAATTTAAAC
Mgal-gpi15-M1	CTGTTACTTTTAATTTATCCCATTCAGCAATCTTATTATC
Mgal-gpi15-M2	GATAATAAGATTGCTGAATGGGATAAATTAAAAGTAACAG
Phosphofructokinase
Mgal-pfkA15-F	TATAGGATCCATGGCCATTCAAACACAACGAA
Mgal-pfkA15-R	TATAGTCGACTTAAAAACCACCGTTTATTCTATTGC
Fbuctose-bisphosphate aldolase
Mgal-fba15-F	TATAGGATCCATGTCTAAACTAGTTAATGCTAAAGC
Mgal-fba15-R	TATAGTCGACCTAAGCTTTGTTCTCTGAACCG
Mgal-fba15-M1	GCTAATAAGATTGCTCTAGTCCATTCTAAGTTGTTCGTAT
Mgal-fba15-M2	ATACGAACAACTTAGAATGGACTAGAGCAATCTTATTAGC
Mgal-fba15-M3	CTTCAAAGTTTAAAGACTTCCAAGTAGGGGGATAAATTCC
Mgal-fba15-M4	GGAATTTATCCCCCTACTTGGAAGTCTTTAAACTTTGAAG
Triose-phosphate isomerase
Mgal-tpiA15-F	TATAGGATCCATGAACAGTATGAAAAGATATATCTTTGGAAATTGAAAAAC
Mgal-tpiA15-R	TATAGTCGACGGTTATTTAGCTTCAATAAGTTGG
Glyceraldehyde-3-phosphate dehydrogenase
Mgal-gapd15-F	TATAGGATCCATGTCAAAAATTAAAATTGGTATTAACG
Mgal-gapd15-R	TATAGTCGACAGCGCTAGCTTTTTTTTGGTTG
Mgal-gapd15-M1	TCAACTTTGTGTTTCTTCCATGGAATTTGTGTAGGATCTT
Mgal-gapd15-M2	AAGATCCTACACAAATTCCATGGAAGAAACACAAAGTTGA
Mgal-gapd15-M3	TGAAGATTCGTTATCATACCATGCGTATAGTTTGTATAGT
Mgal-gapd15-M4	ACTATACAAACTATACGCATGGTATGATAACGAATCTTCA
Phosphoglycerate kinase
Mgal-pgk15-F	TATAGGATCCATGATTAACTACAATAAGAAGACCTT
Mgal-pgk15-R	TATAGTCGACTTATTTTGATTGGATCGCTTCAATC
Mgal-pgk15-M1	CAAAAACATCAGCTAAACTAGCCCAGAAACGTCCTAGTTC
Mgal-pgk15-M2	GAACTAGGACGTTTCTGGGCTAGTTTAGCTGATGTTTTTG
Mgal-pgk15-M3	CACCTAAAGGACCGTTCCAAAAGATTGATTTAGCTTTAGC
Mgal-pgk15-M4	GCTAAAGCTAAATCAATCTTTTGGAACGGTCCTTTAGGTG
Mgal-pgk15-MA	CAACTTCACCTTGATTGTCCACATCGTTATAACGAGTGTT
Mgal-pgk15-MB	AACACTCGTTATAACGATGTGGACAATCAAGGTGAAGTTG
Phosphoglycerate isomerase
Mgal-gpmI15-F	TATAGGATCCATGAAAAAAGCACTATTAATGATTCTTG
Mgal-gpmI15-R	TATAGTCGACTTAAATTAGTGGTTCTTGATCCATC
Enolase
Mgal-eno15-F	TATAGGATCCATGGCAAAGACAAACAGTACTA
Mgal-eno15-R	TATAGTCGACTTATTTTTTTGATTTTGCTTTTGTTGTTTTTTTAGC
Mgal-eno15-M1	GTTAGTGATTCCATCCCTTTCCAGTCGTTTTCATCTAAAC
Mgal-eno15-M2	GTTTAGATGAAAACGACTGGAAAGGGATGGAATCACTAAC
Mgal-eno15-M3	GTGAGAAACTACAGCCGTCCAGTTTGCTTTTTTAGCAATG
Mgal-eno15-M4	CATTGCTAAAAAAGCAAACTGGACGGCTGTAGTTTCTCAC
Pyruvate kinase
Mgal-pykA15-F	TATAGGATCCATGAATAATAAACATAAAGATTTTGATTTAAAC
Mgal-pykA15-R	TATAGTCGACTTATTTTAGTAATACAAAGTTAGTCTTATTATC
Lactate dehydrogenase
Mgal-ldh15-F	TATAGGATCCATGAAAAAAATAGCTGTTATCGGA
Mgal-ldh15-R	TATAGTCGACCTAGTTTTTAAAACCAATTAAGTCTAATG
Mgal-ldh15-M1	TACCAACTCTAAATACTGACCAAGGAACGATTGCACCTGA
Mgal-ldh15-M2	TCAGGTGCAATCGTTCCTTGGTCAGTATTTAGAGTTGGTA
DNA fragments amplification for EMSA and AFM		DNA fragment	Amplicon size
P_rplJ-F	CTGACATGTTCAGATGTAGTG	P_rplJ	295
P_rplJ-R	CGCTTCTTTTAACAATCCAGC
P_eno-F	TTTGGTTTATTTAAATACCACAAGA	P_eno	143
P_eno-R	TAGTACTGTTTGTCTTTGCC
P_gapd-F	GGTGAATGCTTTTTCGATGAAC	P_gapd	195
P_gapd-R	GCGTCCGAACCCGTTAATACC
P_ldh-F	TTAAGATTGTTATCCAAAATCTCT	P_ldh	103
P_ldh-R	TCTCCTATAGTTTCTTTTAGGTTAC
U_rpsD-F	TACTGCACGTTCAGCAAACTAATATTAAAC	U_rpsD	97
U_rpsD-R	ATCAGCCTACCTAGTAACGAACG
P_tuf-F	GGATGCGCCTTTTTTAAAATTATTAG	P_tuf	126
P_tuf-R	AGTGAAACGGTTTTGCACCGTG
Artificial promoters & Shine-Dalgarno sequences; RC = reverse complement
Strong promoter+strong SD-F	CATTTATGTTATAATATCAATGACAATAGGAGGTAGCATG
Strong promoter+strong SD-RC	CTACCTCCTATTGTCATTGATATTATAACATAAATGGGCC
Strong promoter+weak SD-F	CATTTATGTTATAATATCAATGACAATAAGGAATAGCATG
Strong promoter+weak SD-RC	CTATTCCTTATTGTCATTGATATTATAACATAAATGGGCC
Strong promoter+no SD-F	CATTTATGTTATAATATCAATGACAATTAAAAATAGCATG
Strong promoter+no SD-RC	CTATTTTTAATTGTCATTGATATTATAACATAAATGGGCC
Weak promoter+strong SD-F	CATTAAATTTAAAATATCAATAACAATAGGAGGTAGCATG
Weak promoter+strong SD-RC	CTACCTCCTATTGTTATTGATATTTTAAATTTAATGGGCC
Weak promoter+weak SD-F	CATTAAATTTAAAATATCAATAACAATAAGGAATAGCATG
Weak promoter+weak SD-RC	CTATTCCTTATTGTTATTGATATTTTAAATTTAATGGGCC
Weak promoter+no SD-F	CATTAAATTTAAAATATCAATAACAATTAAAAATAGCATG
Weak promoter+no SD-RC	CTATTTTTAATTGTTATTGATATTTTAAATTTAATGGGCC
RT-qPCR
mMaple2-RT-F	GGTGAAGAAACAATCATGTCTG
mMaple2-RT-R	CATAAGTCATTGATCGTTCCCA
eno-RT-F	GCGATCTTAGCAGTATCAATGG
eno-RT-R	ACCTTCATCACCTTTGTTAGTA

## Sheet: Supplementary table 2 Exp phase
Protein Accession	Log 2 Enrichment Fold Change	Adjusted P-Value	Protein Gene	Protein Description	Fold Change	lysate_1_(1)	lysate_1_(2)	lysate_2_(1)	lysate_2_(2)	nucleoid_1_(1)	nucleoid_1_(2)	nucleoid_2_(1)	nucleoid_2_(2)	nucleoid_2_(3)	Group
A0A0F6CLG7	0.4422	0.0014388	GCW_03860	Uncharacterized protein OS=Mycoplasma gallisepticum S6 OX=1006581 GN=GCW_03860 PE=4 SV=1	1.3587	24500000	18800000	19900000	19400000	27900000	27600000	28600000	24800000	34800000	Uncharacterized protein
A0A0F6CJW0	1.7021	3.92e-08	rpsC	30S ribosomal protein S3 OS=Mycoplasma gallisepticum S6 OX=1006581 GN=rpsC PE=3 SV=1	3.2538	287000000	325000000	352000000	325000000	915000000	897000000	862000000	831000000	1040000000	Ribosome
A0A0F6CLI4	-0.9051	2.13e-06	GCW_04000	Aldehyde dehydrogenase OS=Mycoplasma gallisepticum S6 OX=1006581 GN=GCW_04000 PE=3 SV=1	0.534	55300000	48500000	50600000	49700000	12000000	15500000	16800000	17400000	20800000	Metabolism
A0A0F6CL27	-0.5402	8.12e-07	GCW_03045	Uncharacterized protein OS=Mycoplasma gallisepticum S6 OX=1006581 GN=GCW_03045 PE=4 SV=1	0.6877	529000000	457000000	420000000	452000000	435000000	311000000	326000000	302000000	324000000	Uncharacterized protein
A0A0F6CK12	-0.5032	2.4367e-05	GCW_00640	Lipoprotein_10 domain-containing protein OS=Mycoplasma gallisepticum S6 OX=1006581 GN=GCW_00640 PE=4 SV=1	0.7055	91300000	94400000	87200000	85100000	50600000	52600000	48500000	53400000	58500000	Membrane
A0A0F6CJY1	-3.7395	4.26e-07	ptsA	Phosphoenolpyruvate-protein phosphotransferase OS=Mycoplasma gallisepticum S6 OX=1006581 GN=ptsA PE=3 SV=1	0.0749	265000000	205000000	262000000	215000000	12200000	116000000	12500000	17600000	10700000	Transport
A0A0F6CLH1	-0.0541	0.046261	GCW_03900	Putative peptidase (DUF31) OS=Mycoplasma gallisepticum S6 OX=1006581 GN=GCW_03900 PE=4 SV=1	0.9632	69700000	54600000	72400000	75900000	43600000	40600000	49100000	39700000	41700000	Uncharacterized protein
A0A0F6CKQ6	-0.165	0.0082517	acpS	Holo-[acyl-carrier-protein] synthase OS=Mycoplasma gallisepticum S6 OX=1006581 GN=acpS PE=3 SV=1	0.8919	625000000	549000000	664000000	509000000	576000000	538000000	551000000	507000000	454000000	Metabolism
A0A0F6CKU8	0.9271	9.55e-07	pepA	Peptidase M17 OS=Mycoplasma gallisepticum S6 OX=1006581 GN=pepA PE=3 SV=1	1.9014	1080000000	981000000	914000000	1020000000	2030000000	1930000000	1890000000	2180000000	2480000000	Peptidase
A0A0F6CK70	1.2615	6.48e-09	crmA	Cytadherence protein A OS=Mycoplasma gallisepticum S6 OX=1006581 GN=crmA PE=4 SV=1	2.3975	274000000	263000000	269000000	252000000	624000000	598000000	608000000	611000000	618000000	Membrane
A0A0F6CJW4	-3.2377	1.56e-09	rplN	50S ribosomal protein L14 OS=Mycoplasma gallisepticum S6 OX=1006581 GN=rplN PE=3 SV=1	0.106	433000000	406000000	443000000	423000000	52200000	47100000	54200000	51800000	58200000	Ribosome
A0A0F6CJT7	0.0098	0.56535	GCW_00170	Lipoprotein OS=Mycoplasma gallisepticum S6 OX=1006581 GN=GCW_00170 PE=4 SV=1	1.0068	388000000	350000000	351000000	335000000	354000000	363000000	342000000	345000000	375000000	Membrane
A0A0F6CLF2	-2.7389	8.32e-10	csn1	CRISPR-associated endonuclease Cas9 OS=Mycoplasma gallisepticum S6 OX=1006581 GN=csn1 PE=3 SV=1	0.1498	145000000	135000000	147000000	133000000	29500000	31600000	29400000	30000000	28400000	NAP
A0A0F6CKE0	-0.0338	0.47866	GCW_01545	Uncharacterized protein OS=Mycoplasma gallisepticum S6 OX=1006581 GN=GCW_01545 PE=4 SV=1	0.9768	98700000	85100000	92100000	78300000	51900000	57900000	49400000	53500000	50300000	Uncharacterized protein
A0A0F6CL79	-1.043	1.5e-07	GCW_03350	VlhA.3.03 variable lipoprotein family protein OS=Mycoplasma gallisepticum S6 OX=1006581 GN=GCW_03350 PE=4 SV=1	0.4853	3420000000	2860000000	3210000000	3150000000	1460000000	1350000000	1230000000	1090000000	1320000000	Membrane
A0A0F6CKJ1	2.0143	6.4e-09	GCW_01845	Cytadherence-associated protein OS=Mycoplasma gallisepticum S6 OX=1006581 GN=GCW_01845 PE=4 SV=1	4.0398	139000000	173000000	186000000	192000000	252000000	235000000	296000000	263000000	282000000	Membrane
A0A0F6CL40	1.7166	5.17e-11	GCW_03135	Cytadherence high molecular weight protein 1 OS=Mycoplasma gallisepticum S6 OX=1006581 GN=GCW_03135 PE=4 SV=1	3.2867	163000000	152000000	166000000	157000000	582000000	547000000	515000000	521000000	570000000	NAP
A0A0F6CL98	0.2754	0.01319	ssb	Single-stranded DNA-binding protein OS=Mycoplasma gallisepticum S6 OX=1006581 GN=ssb PE=4 SV=1	1.2103	48900000	54800000	50500000	58800000	60900000	66200000	72800000	56300000	69000000	NAP
A0A0F6CJT8	-0.8228	1.02e-06	GCW_00175	Nuclease OS=Mycoplasma gallisepticum S6 OX=1006581 GN=GCW_00175 PE=4 SV=1	0.5654	32300000	36400000	41300000	36200000	37900000	22100000	22100000	28500000	23200000	NAP
A0A0F6CL94	-1.5893	2.28e-07	GCW_03440	Uncharacterized protein OS=Mycoplasma gallisepticum S6 OX=1006581 GN=GCW_03440 PE=4 SV=1	0.3323	49900000	56000000	61100000	64200000	12600000	11400000	13100000	11600000	14600000	Uncharacterized protein
A0A0F6CKU3	1.5743	1.25e-08	arcA_2	Arginine deiminase OS=Mycoplasma gallisepticum S6 OX=1006581 GN=arcA_2 PE=3 SV=1	2.978	86900000	76500000	76600000	82100000	234000000	239000000	284000000	212000000	239000000	Metabolism
A0A0F6CJY4	1.2951	8.05e-08	GCW_00450	mRNA degradation ribonucleases J1/J2 OS=Mycoplasma gallisepticum S6 OX=1006581 GN=GCW_00450 PE=4 SV=1	2.4539	125000000	101000000	129000000	111000000	285000000	283000000	247000000	276000000	314000000	NAP
A0A0F6CKM0	-0.1261	0.29818	rplT	50S ribosomal protein L20 OS=Mycoplasma gallisepticum S6 OX=1006581 GN=rplT PE=3 SV=1	0.9163	479000000	468000000	298000000	366000000	452000000	453000000	363000000	399000000	385000000	Ribosome
A0A0F6CLI5	1.0904	1.5215e-05	GCW_04005	Metal-dependent phosphohydrolase OS=Mycoplasma gallisepticum S6 OX=1006581 GN=GCW_04005 PE=4 SV=1	2.1294	44300000	60600000	54000000	53500000	63600000	58000000	61100000	47000000	55600000	Uncharacterized protein
A0A0F6CLC9	-1.3633	2.04e-08	nusG	Transcription termination/antitermination protein NusG OS=Mycoplasma gallisepticum S6 OX=1006581 GN=nusG PE=3 SV=1	0.3887	191000000	170000000	174000000	171000000	68300000	84100000	123000000	123000000	57600000	NAP
A0A0F6CJY8	0.6772	4.21e-08	uvrA	UvrABC system protein A OS=Mycoplasma gallisepticum S6 OX=1006581 GN=uvrA PE=3 SV=1	1.599	59900000	45700000	55000000	53200000	105000000	94100000	63000000	68900000	93800000	NAP
A0A0F6CKJ9	0.8531	1.9388e-05	GCW_01890	ATP synthase B/B' CF(0) OS=Mycoplasma gallisepticum S6 OX=1006581 GN=GCW_01890 PE=4 SV=1	1.8064	60900000	73100000	59800000	54900000	147000000	144000000	94900000	94300000	103000000	Transport
A0A0F6CKL8	0.632	1.27e-06	infC	Translation initiation factor IF-3 OS=Mycoplasma gallisepticum S6 OX=1006581 GN=infC PE=3 SV=1	1.5497	124000000	110000000	128000000	121000000	194000000	177000000	174000000	178000000	171000000	Translation
A0A0F6CJT1	-1.0305	0.00048352	ftsH	ATP-dependent zinc metalloprotease FtsH OS=Mycoplasma gallisepticum S6 OX=1006581 GN=ftsH PE=3 SV=1	0.4895	193000000	170000000	183000000	175000000	114000000	101000000	72400000	75000000	80100000	Cell division
A0A0F6CKR5	1.7425	4.32e-10	hup_2	Histone-like DNA-binding superfamily protein OS=Mycoplasma gallisepticum S6 OX=1006581 GN=hup_2 PE=1 SV=1	3.3462	647000000	618000000	679000000	608000000	2540000000	2320000000	2310000000	2490000000	2330000000	NAP
A0A0F6CKK6	-0.9982	2.41e-06	GCW_01940	VlhA.1.01 variable lipoprotein family protein OS=Mycoplasma gallisepticum S6 OX=1006581 GN=GCW_01940 PE=4 SV=1	0.5006	366000000	382000000	370000000	387000000	178000000	150000000	144000000	153000000	181000000	Membrane
A0A0F6CLC1	1.423	9.68e-07	GCW_03585	Serine/threonine protein kinase OS=Mycoplasma gallisepticum S6 OX=1006581 GN=GCW_03585 PE=4 SV=1	2.6815	38000000	43900000	31000000	37400000	46000000	47500000	43400000	39800000	43000000	Uncharacterized protein
A0A0F6CL02	1.0836	2.08e-07	dppF	Peptide ABC transporter ATP-binding protein OS=Mycoplasma gallisepticum S6 OX=1006581 GN=dppF PE=3 SV=1	2.1193	33100000	27700000	30000000	38400000	85100000	76500000	84400000	87000000	91500000	Transport
A0A0F6CJV8	-0.9521	1.74e-08	rpsS	30S ribosomal protein S19 OS=Mycoplasma gallisepticum S6 OX=1006581 GN=rpsS PE=3 SV=1	0.5169	432000000	411000000	439000000	401000000	239000000	216000000	205000000	213000000	219000000	Ribosome
A0A0F6CK66	1.7542	4.61e-09	hlp3	Cytadherence high molecular weight protein 3 OS=Mycoplasma gallisepticum S6 OX=1006581 GN=hlp3 PE=4 SV=1	3.3733	147000000	143000000	163000000	137000000	374000000	372000000	363000000	371000000	400000000	NAP
A0A0F6CK84	-0.8323	7.76e-11	GCW_01145	VlhA.3.03 variable lipoprotein family protein OS=Mycoplasma gallisepticum S6 OX=1006581 GN=GCW_01145 PE=4 SV=2	0.5616	150000000	139000000	147000000	139000000	94700000	88800000	91700000	98800000	98900000	Membrane
A0A0F6CKQ9	0.162	0.10687	GCW_02295	Putative membrane protein LemA OS=Mycoplasma gallisepticum S6 OX=1006581 GN=GCW_02295 PE=4 SV=1	1.1189	248000000	282000000	234000000	275000000	279000000	276000000	250000000	277000000	299000000	Membrane
A0A0F6CJZ5	-1.8652	3.96e-09	GCW_00510	Heavy metal transporter CzcA OS=Mycoplasma gallisepticum S6 OX=1006581 GN=GCW_00510 PE=4 SV=1	0.2745	32700000	27700000	28300000	27600000	7640000	5220000	5950000	5680000	5920000	Transport
A0A0F6CKE8	-1.4236	1.83e-06	sufB	ABC transporter ATP-binding protein OS=Mycoplasma gallisepticum S6 OX=1006581 GN=sufB PE=4 SV=1	0.3728	53000000	77100000	52800000	49500000	131000000	82900000	84500000	109000000	176000000	Transport
A0A0F6CK49	-1.5544	9.62e-07	GCW_00875	Uncharacterized protein OS=Mycoplasma gallisepticum S6 OX=1006581 GN=GCW_00875 PE=4 SV=1	0.3405	133000000	117000000	117000000	107000000	39300000	32600000	42800000	56000000	56400000	Uncharacterized protein
A0A0F6CK29	-2.6872	5.33e-09	ptsG_1	PTS sugar transporter OS=Mycoplasma gallisepticum S6 OX=1006581 GN=ptsG_1 PE=4 SV=1	0.1553	605000000	567000000	627000000	570000000	111000000	103000000	83400000	87300000	91500000	Transport
A0A0F6CLV5	0.9675	2.85e-07	GCW_90995	Heme chaperone HemW OS=Mycoplasma gallisepticum S6 OX=1006581 GN=GCW_90995 PE=3 SV=2	1.9554	19400000	15400000	22900000	19400000	50800000	42700000	50900000	45500000	44500000	Uncharacterized protein
A0A0F6CKH3	-2.8389	3.61e-10	atpA	ATP synthase subunit alpha OS=Mycoplasma gallisepticum S6 OX=1006581 GN=atpA PE=3 SV=1	0.1398	162000000	149000000	148000000	148000000	15300000	21900000	12700000	20700000	14400000	Transport
A0A0F6CKC5	1.2824	1.87e-07	GCW_01415	Uncharacterized protein OS=Mycoplasma gallisepticum S6 OX=1006581 GN=GCW_01415 PE=4 SV=1	2.4324	66100000	62900000	66500000	63500000	155000000	152000000	170000000	162000000	170000000	Uncharacterized protein
A0A0F6CKX1	-0.1523	0.010645	pykF	Pyruvate kinase OS=Mycoplasma gallisepticum S6 OX=1006581 GN=pykF PE=3 SV=1	0.8998	240000000	216000000	226000000	227000000	190000000	194000000	217000000	191000000	211000000	Metabolism
A0A0F6CKV7	1.3405	1.03e-07	GCW_02645	GntR family HTH transcriptional regulator OS=Mycoplasma gallisepticum S6 OX=1006581 GN=GCW_02645 PE=4 SV=1	2.5324	80400000	69700000	69900000	71100000	158000000	152000000	166000000	173000000	185000000	NAP
A0A0F6CKD0	-0.9302	2.966e-06	GCW_01450	Uncharacterized protein OS=Mycoplasma gallisepticum S6 OX=1006581 GN=GCW_01450 PE=4 SV=1	0.5248	27900000	29100000	26800000	25800000	16600000	11500000	17200000	16700000	15900000	Uncharacterized protein
A0A0F6CL06	-0.7856	4.8e-06	GCW_02930	Uncharacterized protein OS=Mycoplasma gallisepticum S6 OX=1006581 GN=GCW_02930 PE=4 SV=1	0.5801	171000000	156000000	170000000	161000000	95800000	83500000	94600000	91100000	105000000	Uncharacterized protein
A0A0F6CLH7	2.0704	5.89e-09	GCW_03935	Helicase SNF2 OS=Mycoplasma gallisepticum S6 OX=1006581 GN=GCW_03935 PE=4 SV=1	4.2	31300000	25100000	29800000	26800000	103000000	95600000	100000000	101000000	109000000	NAP
A0A0F6CKC1	0.5974	3.31e-06	asnC	Asparagine--tRNA ligase OS=Mycoplasma gallisepticum S6 OX=1006581 GN=asnC PE=3 SV=1	1.513	252000000	234000000	258000000	254000000	425000000	404000000	427000000	414000000	450000000	Translation
A0A0F6CKT8	0.8774	1.167e-06	pepC_2	Aminopeptidase OS=Mycoplasma gallisepticum S6 OX=1006581 GN=pepC_2 PE=4 SV=1	1.837	133000000	113000000	133000000	105000000	287000000	291000000	324000000	320000000	315000000	Peptidase
A0A0F6CLX6	1.6324	6.62e-08	GCW_91851	Uncharacterized protein OS=Mycoplasma gallisepticum S6 OX=1006581 GN=GCW_91851 PE=4 SV=2	3.1004	59100000	58300000	64700000	65700000	203000000	190000000	190000000	192000000	217000000	Uncharacterized protein
A0A0F6CLI0	-0.0621	0.31803	GCW_03965	Putative peptidase (DUF31) OS=Mycoplasma gallisepticum S6 OX=1006581 GN=GCW_03965 PE=4 SV=1	0.9578	85800000	78100000	78100000	72100000	46000000	45900000	46900000	55000000	65700000	Peptidase
A0A0F6CL47	0.6487	2.08e-07	GCW_03170	Uncharacterized protein OS=Mycoplasma gallisepticum S6 OX=1006581 GN=GCW_03170 PE=4 SV=1	1.5677	113000000	99600000	104000000	98700000	208000000	190000000	206000000	215000000	213000000	Uncharacterized protein
A0A0F6CKW9	-1.0881	1.72e-06	groEL	60 kDa chaperonin OS=Mycoplasma gallisepticum S6 OX=1006581 GN=groEL PE=3 SV=1	0.4704	458000000	444000000	460000000	454000000	209000000	192000000	207000000	229000000	240000000	Chaperone
A0A0F6CLZ6	-1.065	3.78e-06	vlhA	Mycoplasma hemagglutinin VlhA OS=Mycoplasma gallisepticum S6 OX=1006581 GN=vlhA PE=4 SV=2	0.478	130000000	122000000	125000000	126000000	66600000	65300000	58800000	56200000	66900000	Membrane
A0A0F6CLN7	-0.6604	2.1066e-05	GCW_02285	Uncharacterized protein OS=Mycoplasma gallisepticum S6 OX=1006581 GN=GCW_02285 PE=4 SV=1	0.6327	125000000	123000000	118000000	120000000	68200000	54100000	53000000	52300000	61700000	Uncharacterized protein
A0A0F6CK81	-2.3371	2.8e-09	greA	Transcription elongation factor GreA OS=Mycoplasma gallisepticum S6 OX=1006581 GN=greA PE=3 SV=1	0.1979	120000000	107000000	120000000	108000000	17900000	16900000	14800000	16300000	17400000	NAP
A0A0F6CLP7	1.5829	1.31e-07	vlhA,2,02	VlhA.2.02 variable lipoprotein family protein OS=Mycoplasma gallisepticum S6 OX=1006581 GN=vlhA.2.02 PE=4 SV=1	2.9957	29100000	28000000	27100000	28400000	96700000	89000000	102000000	101000000	105000000	Membrane
A0A0F6CLB2	-0.0262	0.56504	rpsK	30S ribosomal protein S11 OS=Mycoplasma gallisepticum S6 OX=1006581 GN=rpsK PE=3 SV=1	0.982	322000000	306000000	272000000	300000000	265000000	343000000	257000000	216000000	254000000	Ribosome
A0A0F6CJX1	1.9847	2.79e-08	rpsE	30S ribosomal protein S5 OS=Mycoplasma gallisepticum S6 OX=1006581 GN=rpsE PE=3 SV=1	3.9578	626000000	535000000	596000000	563000000	2610000000	2360000000	2540000000	2440000000	2830000000	Ribosome
A0A0F6CKZ4	1.272	9.72e-07	GCW_02855	RNA helicase OS=Mycoplasma gallisepticum S6 OX=1006581 GN=GCW_02855 PE=4 SV=1	2.415	37700000	41900000	50700000	39700000	46500000	46600000	52400000	49900000	61400000	NAP
A0A0F6CJV7	0.8268	1.62e-07	rplB	50S ribosomal protein L2 OS=Mycoplasma gallisepticum S6 OX=1006581 GN=rplB PE=3 SV=1	1.7737	571000000	527000000	578000000	515000000	1160000000	1050000000	994000000	1050000000	1140000000	Ribosome
A0A0F6CKP3	2.3334	1.09e-10	rpoD	RNA polymerase sigma factor SigA OS=Mycoplasma gallisepticum S6 OX=1006581 GN=rpoD PE=3 SV=1	5.0398	128000000	113000000	117000000	107000000	600000000	618000000	581000000	579000000	662000000	NAP
A0A0F6CKN8	-0.3244	0.00042952	GCW_02165	Uncharacterized protein OS=Mycoplasma gallisepticum S6 OX=1006581 GN=GCW_02165 PE=4 SV=1	0.7986	13900000	16000000	18100000	26000000	14200000	17100000	14800000	17300000	13900000	Uncharacterized protein
A0A0F6CKX4	-3.7115	3.06e-10	lpd	Dihydrolipoyl dehydrogenase OS=Mycoplasma gallisepticum S6 OX=1006581 GN=lpd PE=3 SV=1	0.0763	365000000	328000000	347000000	333000000	22700000	20600000	21000000	20100000	19500000	Metabolism
A0A0F6CKA2	-0.0099	0.94893	hatA	High affinity transport system protein OS=Mycoplasma gallisepticum S6 OX=1006581 GN=hatA PE=4 SV=1	0.9932	22400000	23100000	20900000	20400000	14200000	17600000	16100000	16800000	22900000	Transport
A0A0F6CLE1	-2.1019	8.74e-07	rpoE	DNA-directed RNA polymerase subunit delta OS=Mycoplasma gallisepticum S6 OX=1006581 GN=rpoE PE=4 SV=1	0.233	238000000	209000000	246000000	231000000	52200000	58800000	53200000	54900000	57100000	NAP
A0A0F6CL10	-2.5081	6.69e-06	dppC	Peptide ABC transporter permease OS=Mycoplasma gallisepticum S6 OX=1006581 GN=dppC PE=3 SV=1	0.1758	376000000	320000000	323000000	344000000	108000000	109000000	65700000	69800000	75200000	Transport
A0A0F6CKX8	-0.9288	1.62e-07	GCW_02755	NADH oxidase OS=Mycoplasma gallisepticum S6 OX=1006581 GN=GCW_02755 PE=4 SV=1	0.5253	1100000000	1060000000	1070000000	1040000000	610000000	579000000	528000000	547000000	599000000	Metabolism
A0A0F6CKX7	-2.6163	5.43e-10	acoA	Pyruvate dehydrogenase E1 component subunit alpha OS=Mycoplasma gallisepticum S6 OX=1006581 GN=acoA PE=4 SV=1	0.1631	1150000000	1100000000	1160000000	1090000000	240000000	219000000	216000000	243000000	269000000	Metabolism
A0A0F6CKV0	-1.1517	1.09e-08	vlhA,2,01	VlhA.2.01 variable lipoprotein family protein OS=Mycoplasma gallisepticum S6 OX=1006581 GN=vlhA.2.01 PE=4 SV=1	0.4501	120000000	106000000	119000000	107000000	90600000	78900000	66200000	60400000	62900000	Membrane
A0A0F6CKQ5	-0.127	0.24746	plsC	1-acyl-sn-glycerol-3-phosphate acyltransferase OS=Mycoplasma gallisepticum S6 OX=1006581 GN=plsC PE=3 SV=1	0.9157	39000000	39700000	44800000	37100000	46700000	35200000	28400000	34400000	34200000	Metabolism
A0A0F6CKI4	-1.181	8.23e-09	GCW_01810	Uncharacterized protein OS=Mycoplasma gallisepticum S6 OX=1006581 GN=GCW_01810 PE=4 SV=1	0.441	99600000	95300000	98900000	98400000	25800000	24400000	28400000	27200000	28000000	Uncharacterized protein
A0A0F6CK30	-3.9402	5.17e-11	putA	Glyceraldehyde-3-phosphate dehydrogenase OS=Mycoplasma gallisepticum S6 OX=1006581 GN=putA PE=3 SV=1	0.0651	122000000	105000000	117000000	105000000	4720000	5150000	3650000	4710000	4920000	Metabolism
A0A0F6CKZ5	1.9064	2.33e-08	eno	Enolase OS=Mycoplasma gallisepticum S6 OX=1006581 GN=eno PE=3 SV=1	3.7486	635000000	553000000	630000000	593000000	2930000000	2980000000	2880000000	2700000000	3800000000	Metabolism
A0A0F6CL38	0.9747	0.00016581	GCW_03125	Haloacid dehalogenase OS=Mycoplasma gallisepticum S6 OX=1006581 GN=GCW_03125 PE=4 SV=1	1.9653	16100000	25300000	22000000	23900000	33800000	26400000	24200000	30400000	23400000	Uncharacterized protein
A0A0F6CKF6	-3.7574	6.25e-09	GCW_01630	Multidrug ABC transporter permease OS=Mycoplasma gallisepticum S6 OX=1006581 GN=GCW_01630 PE=4 SV=1	0.0739	681000000	608000000	639000000	567000000	118000000	148000000	169000000	147000000	198000000	Transport
A0A0F6CKE2	1.6979	2.04e-08	GCW_01555	HAD family hydrolase OS=Mycoplasma gallisepticum S6 OX=1006581 GN=GCW_01555 PE=4 SV=1	3.2443	147000000	137000000	143000000	145000000	444000000	428000000	452000000	428000000	522000000	Uncharacterized protein
A0A0F6CKJ8	1.9338	5.36e-09	GCW_01885	Chromosome segregation ATPase Smc OS=Mycoplasma gallisepticum S6 OX=1006581 GN=GCW_01885 PE=4 SV=1	3.8205	103000000	107000000	125000000	103000000	432000000	398000000	418000000	438000000	449000000	NAP
A0A0F6CKI9	1.5369	1.46e-08	plpA	Fibronectin-binding protein OS=Mycoplasma gallisepticum S6 OX=1006581 GN=plpA PE=4 SV=1	2.9016	307000000	307000000	311000000	301000000	633000000	640000000	540000000	552000000	582000000	Membrane
A0A0F6CLG4	0.2721	5.0403e-05	GCW_03840	Uncharacterized protein OS=Mycoplasma gallisepticum S6 OX=1006581 GN=GCW_03840 PE=4 SV=1	1.2076	40400000	37400000	42500000	38800000	52800000	40100000	37700000	43100000	61300000	Uncharacterized protein
A0A0F6CKD5	2.0128	2.04e-08	GCW_01520	M42 glutamyl-aminopeptidase family protein OS=Mycoplasma gallisepticum S6 OX=1006581 GN=GCW_01520 PE=4 SV=1	4.0356	12000000	14300000	10800000	13100000	47200000	44800000	49700000	50900000	63800000	Peptidase
A0A0F6CKY4	1.0847	3.96e-09	clpB	ClpB chaperone OS=Mycoplasma gallisepticum S6 OX=1006581 GN=clpB PE=3 SV=1	2.1209	342000000	296000000	321000000	316000000	773000000	726000000	689000000	669000000	754000000	Chaperone
A0A0F6CKF4	1.2051	6.22e-06	dnaJ_5	Molecular chaperone DnaJ OS=Mycoplasma gallisepticum S6 OX=1006581 GN=dnaJ_5 PE=4 SV=1	2.3055	6780000	16300000	10300000	12100000	28500000	31600000	35700000	41000000	35000000	Chaperone
A0A0F6CKK1	-1.4459	2.24e-07	dnaJ_6	Molecular chaperone DnaJ OS=Mycoplasma gallisepticum S6 OX=1006581 GN=dnaJ_6 PE=4 SV=1	0.3671	117000000	108000000	116000000	114000000	35300000	35300000	34200000	33000000	34600000	Chaperone
A0A0F6CL11	-3.2052	3.1683e-05	dppB	ABC transporter permease OS=Mycoplasma gallisepticum S6 OX=1006581 GN=dppB PE=3 SV=1	0.1084	376000000	334000000	394000000	347000000	102000000	99000000	72200000	76000000	76900000	Transport
A0A0F6CLB7	-1.3865	6.23e-09	topA	DNA topoisomerase 1 OS=Mycoplasma gallisepticum S6 OX=1006581 GN=topA PE=3 SV=1	0.3825	61700000	55300000	50900000	58900000	18100000	22000000	21700000	17800000	14800000	NAP
A0A0F6CJV5	-1.8179	5.61e-08	rplD	50S ribosomal protein L4 OS=Mycoplasma gallisepticum S6 OX=1006581 GN=rplD PE=3 SV=1	0.2836	603000000	507000000	562000000	516000000	192000000	174000000	164000000	134000000	197000000	Ribosome
A0A0F6CJT9	0.5709	2.4823e-05	ugpC	sn-glycerol-3-phosphate ABC transporterATP-binding protein OS=Mycoplasma gallisepticum S6 OX=1006581 GN=ugpC PE=3 SV=1	1.4854	51200000	48300000	48700000	66700000	90400000	81400000	74400000	71400000	78700000	Metabolism
A0A0F6CJX0	0.3281	0.00025635	rplR	50S ribosomal protein L18 OS=Mycoplasma gallisepticum S6 OX=1006581 GN=rplR PE=3 SV=1	1.2554	436000000	486000000	512000000	431000000	700000000	578000000	624000000	621000000	630000000	Ribosome
A0A0F6CK97	1.4712	8.32e-10	rpoB	DNA-directed RNA polymerase subunit beta OS=Mycoplasma gallisepticum S6 OX=1006581 GN=rpoB PE=3 SV=1	2.7726	212000000	189000000	213000000	204000000	592000000	557000000	557000000	558000000	589000000	NAP
A0A0F6CLJ0	0.2342	0.037688	GCW_04035	Uncharacterized protein OS=Mycoplasma gallisepticum S6 OX=1006581 GN=GCW_04035 PE=4 SV=1	1.1763	62300000	62600000	63300000	66000000	119000000	102000000	84100000	88100000	119000000	Uncharacterized protein
A0A0F6CLJ6	-3.9919	2.72e-08	gyrB	DNA gyrase subunit B OS=Mycoplasma gallisepticum S6 OX=1006581 GN=gyrB PE=3 SV=1	0.0629	193000000	179000000	193000000	175000000	23100000	21700000	16200000	17800000	19100000	NAP
A0A0F6CL82	0.6825	9.29e-06	GCW_03380	Bmp domain-containing protein OS=Mycoplasma gallisepticum S6 OX=1006581 GN=GCW_03380 PE=4 SV=1	1.6049	321000000	311000000	308000000	304000000	562000000	509000000	507000000	442000000	472000000	NAP
A0A0F6CM10	-0.2424	0.06895	GCW_92659	S-adenosylmethionine synthetase OS=Mycoplasma gallisepticum S6 OX=1006581 GN=GCW_92659 PE=3 SV=2	0.8453	44500000	46300000	47600000	45700000	34200000	27600000	56900000	44200000	45700000	Metabolism
A0A0F6CJV4	-0.1111	0.033641	rplC	50S ribosomal protein L3 OS=Mycoplasma gallisepticum S6 OX=1006581 GN=rplC PE=3 SV=1	0.9259	248000000	246000000	266000000	239000000	234000000	232000000	202000000	221000000	225000000	Ribosome
A0A0F6CJW6	-1.698	2.79e-08	rplE	50S ribosomal protein L5 OS=Mycoplasma gallisepticum S6 OX=1006581 GN=rplE PE=3 SV=1	0.3082	551000000	458000000	528000000	491000000	159000000	149000000	142000000	132000000	146000000	Ribosome
A0A0F6CL69	1.7333	1.09e-08	cpsG	Phosphohexomutase/phosphomannomutase OS=Mycoplasma gallisepticum S6 OX=1006581 GN=cpsG PE=3 SV=1	3.3249	77000000	77000000	79700000	81200000	250000000	255000000	286000000	257000000	304000000	Metabolism
A0A0F6CM14	1.8373	1.56e-09	topJ	EAGR-box protein; DnaJ-like protein; may be involved in terminal organelle assembly OS=Mycoplasma gallisepticum S6 OX=1006581 GN=topJ PE=4 SV=2	3.5733	237000000	211000000	233000000	224000000	758000000	696000000	692000000	711000000	755000000	Uncharacterized protein
A0A0F6CJS6	1.3579	8.62e-09	rnj	Ribonuclease J OS=Mycoplasma gallisepticum S6 OX=1006581 GN=rnj PE=3 SV=1	2.5631	76500000	77800000	78500000	80400000	243000000	211000000	238000000	220000000	237000000	NAP
A0A0F6CKC0	1.1759	3.71e-07	mgtA	Cation transport ATPase OS=Mycoplasma gallisepticum S6 OX=1006581 GN=mgtA PE=4 SV=1	2.2593	148000000	124000000	130000000	123000000	173000000	164000000	166000000	141000000	167000000	Transport
A0A0F6CL72	-3.591	9.61e-10	deoC_2	Deoxyribose-phosphate aldolase OS=Mycoplasma gallisepticum S6 OX=1006581 GN=deoC_2 PE=3 SV=1	0.083	85100000	91500000	103000000	96300000	16400000	4670000	6190000	6100000	7500000	Metabolism
A0A0F6CK69	1.6948	1.56e-09	gapA	Adhesin OS=Mycoplasma gallisepticum S6 OX=1006581 GN=gapA PE=4 SV=1	3.2373	208000000	193000000	202000000	195000000	746000000	649000000	637000000	649000000	677000000	Membrane
A0A0F6CLE0	-0.5334	2.11e-08	GCW_03690	DUF31 putative peptidase OS=Mycoplasma gallisepticum S6 OX=1006581 GN=GCW_03690 PE=4 SV=1	0.6909	49300000	44700000	48900000	47700000	44900000	38200000	34200000	35800000	46400000	Uncharacterized protein
A0A0F6CKF5	-3.2896	1.09e-10	GCW_01625	Multidrug ABC transporter ATP-binding protein OS=Mycoplasma gallisepticum S6 OX=1006581 GN=GCW_01625 PE=4 SV=1	0.1023	749000000	577000000	778000000	713000000	102000000	55600000	86600000	72500000	71700000	Transport
A0A0F6CKY5	1.9558	1.2e-09	plsX	Phosphate acyltransferase OS=Mycoplasma gallisepticum S6 OX=1006581 GN=plsX PE=3 SV=1	3.8792	62400000	54700000	58500000	55000000	184000000	171000000	171000000	173000000	201000000	Metabolism
A0A0F6CLB1	0.9895	3.1e-08	rpoA	DNA-directed RNA polymerase subunit alpha OS=Mycoplasma gallisepticum S6 OX=1006581 GN=rpoA PE=3 SV=1	1.9855	415000000	336000000	395000000	368000000	912000000	812000000	746000000	711000000	816000000	NAP
A0A0F6CL24	-2.1801	7.48e-10	rpsG	30S ribosomal protein S7 OS=Mycoplasma gallisepticum S6 OX=1006581 GN=rpsG PE=3 SV=1	0.2207	602000000	555000000	591000000	557000000	128000000	121000000	125000000	111000000	130000000	Ribosome
A0A0F6CKX6	-3.3387	1.14e-09	acoB	Pyruvate dehydrogenase E1 subunit beta OS=Mycoplasma gallisepticum S6 OX=1006581 GN=acoB PE=4 SV=1	0.0988	808000000	711000000	749000000	802000000	62000000	81400000	80000000	78200000	92600000	Metabolism
A0A0F6CL14	0.6001	7.8356e-05	rpsB	30S ribosomal protein S2 OS=Mycoplasma gallisepticum S6 OX=1006581 GN=rpsB PE=3 SV=1	1.5158	536000000	475000000	511000000	479000000	870000000	806000000	652000000	657000000	753000000	Ribosome
A0A0F6CKH5	-2.7129	1.55e-09	atpD_1	ATP synthase subunit beta OS=Mycoplasma gallisepticum S6 OX=1006581 GN=atpD_1 PE=3 SV=1	0.1525	143000000	128000000	137000000	127000000	27100000	36900000	33300000	26300000	21800000	Transport
A0A0F6CKU1	0.7273	3.6312e-05	GCW_02540	Xaa-Pro aminopeptidase OS=Mycoplasma gallisepticum S6 OX=1006581 GN=GCW_02540 PE=3 SV=1	1.6556	223000000	200000000	217000000	207000000	358000000	329000000	377000000	385000000	402000000	Peptidase
A0A0F6CKN0	-1.5959	1.04e-08	lon	Lon protease OS=Mycoplasma gallisepticum S6 OX=1006581 GN=lon PE=3 SV=1	0.3308	219000000	417000000	222000000	366000000	41500000	45900000	36500000	46100000	57400000	Chaperone
A0A0F6CK45	-0.4152	5.6409e-05	GCW_00850	Uncharacterized protein OS=Mycoplasma gallisepticum S6 OX=1006581 GN=GCW_00850 PE=4 SV=1	0.7499	201000000	188000000	195000000	211000000	158000000	142000000	133000000	128000000	151000000	Uncharacterized protein
A0A0F6CKR3	1.1408	7.24e-07	parC	DNA topoisomerase (ATP-hydrolyzing) OS=Mycoplasma gallisepticum S6 OX=1006581 GN=parC PE=3 SV=1	2.2051	13000000	16000000	12300000	11600000	34700000	32000000	34800000	32200000	37700000	NAP
A0A0F6CKT7	1.6511	5.76e-07	pepC_1	Aminopeptidase OS=Mycoplasma gallisepticum S6 OX=1006581 GN=pepC_1 PE=3 SV=1	3.1407	162000000	134000000	127000000	150000000	390000000	370000000	329000000	355000000	380000000	Peptidase
A0A0F6CKJ2	1.6733	9.02e-09	GCW_01850	Uncharacterized protein OS=Mycoplasma gallisepticum S6 OX=1006581 GN=GCW_01850 PE=4 SV=1	3.1895	41600000	32700000	40700000	33500000	114000000	114000000	120000000	118000000	122000000	Uncharacterized protein
A0A0F6CJT5	-2.0091	2.28e-06	tktA_1	Transketolase OS=Mycoplasma gallisepticum S6 OX=1006581 GN=tktA_1 PE=3 SV=1	0.2484	124000000	106000000	115000000	99100000	120000000	102000000	125000000	109000000	65400000	Metabolism
A0A0F6CK98	1.4829	6.31e-10	rpoC	DNA-directed RNA polymerase subunit beta' OS=Mycoplasma gallisepticum S6 OX=1006581 GN=rpoC PE=3 SV=1	2.7951	179000000	165000000	174000000	170000000	534000000	490000000	501000000	472000000	532000000	NAP
A0A0F6CKS4	-0.6968	5.62e-06	GCW_02430	VlhA.1.05 variable lipoprotein family protein OS=Mycoplasma gallisepticum S6 OX=1006581 GN=GCW_02430 PE=4 SV=1	0.617	1110000000	1000000000	1070000000	956000000	77300000	81100000	81200000	86400000	91400000	Membrane
A0A0F6CL46	0.8255	2.85e-07	GCW_03165	Uncharacterized protein OS=Mycoplasma gallisepticum S6 OX=1006581 GN=GCW_03165 PE=4 SV=1	1.7722	186000000	172000000	177000000	177000000	335000000	332000000	345000000	347000000	379000000	Uncharacterized protein
A0A0F6CKH9	-4.71	7.19e-10	gapd	Glyceraldehyde-3-phosphate dehydrogenase OS=Mycoplasma gallisepticum S6 OX=1006581 GN=gapd PE=3 SV=1	0.0382	1590000000	1290000000	1510000000	1360000000	81500000	124000000	72600000	137000000	83100000	Metabolism
A0A0F6CKJ5	-3.8836	7.76e-11	GCW_01870	Uncharacterized protein OS=Mycoplasma gallisepticum S6 OX=1006581 GN=GCW_01870 PE=4 SV=1	0.0678	160000000	137000000	144000000	131000000	68500000	28600000	16500000	43000000	70700000	Uncharacterized protein
A0A0F6CLI9	-2.3749	2.04e-08	hprK	HPr kinase/phosphorylase OS=Mycoplasma gallisepticum S6 OX=1006581 GN=hprK PE=3 SV=1	0.1928	87800000	81400000	86600000	88500000	37300000	32900000	33900000	43000000	40200000	Metabolism
A0A0F6CK86	-0.2037	0.0068194	GCW_01155	VlhA.1.01 variable lipoprotein family protein OS=Mycoplasma gallisepticum S6 OX=1006581 GN=GCW_01155 PE=4 SV=1	0.8683	15000000	19700000	16400000	21800000	11800000	16000000	15200000	11100000	14700000	Membrane
A0A0F6CKL5	1.7642	4.51e-08	hrcA	Heat-inducible transcription repressor HrcA OS=Mycoplasma gallisepticum S6 OX=1006581 GN=hrcA PE=3 SV=1	3.3968	40500000	40000000	33800000	33900000	127000000	116000000	132000000	128000000	136000000	NAP
A0A0F6CLA7	-0.6066	1.2891e-05	rplS	50S ribosomal protein L19 OS=Mycoplasma gallisepticum S6 OX=1006581 GN=rplS PE=3 SV=1	0.6567	544000000	471000000	495000000	485000000	395000000	370000000	361000000	328000000	337000000	Ribosome
A0A0F6CL13	-3.073	1.926e-06	GCW_02965	Uncharacterized protein OS=Mycoplasma gallisepticum S6 OX=1006581 GN=GCW_02965 PE=4 SV=1	0.1188	315000000	302000000	316000000	295000000	65000000	55300000	51100000	35800000	54300000	Uncharacterized protein
A0A0F6CKA9	-4.5019	1.21e-10	tuf	Elongation factor Tu OS=Mycoplasma gallisepticum S6 OX=1006581 GN=tuf PE=3 SV=1	0.0441	3140000000	2950000000	3000000000	2980000000	121000000	120000000	121000000	123000000	113000000	Translation
A0A0F6CKK4	-1.8235	1.65e-07	GCW_01920	VlhA.5.02 variable lipoprotein family protein OS=Mycoplasma gallisepticum S6 OX=1006581 GN=GCW_01920 PE=4 SV=1	0.2825	52800000	47600000	49700000	58800000	25600000	8610000	23000000	17300000	10900000	Membrane
A0A0F6CJW9	-3.5591	3.96e-09	rplF	50S ribosomal protein L6 OS=Mycoplasma gallisepticum S6 OX=1006581 GN=rplF PE=3 SV=1	0.0848	360000000	332000000	344000000	335000000	91800000	100000000	90900000	95800000	97100000	Ribosome
A0A0F6CKI0	-4.4831	8.32e-10	pgk	Phosphoglycerate kinase OS=Mycoplasma gallisepticum S6 OX=1006581 GN=pgk PE=3 SV=1	0.0447	300000000	250000000	260000000	236000000	15600000	14400000	10500000	13400000	12400000	Metabolism
A0A0F6CL12	-3.029	2.7e-06	oppA	Peptide ABC transporter substrate-bindingprotein OS=Mycoplasma gallisepticum S6 OX=1006581 GN=oppA PE=4 SV=1	0.1225	327000000	301000000	316000000	298000000	59300000	60600000	48000000	44400000	49500000	Transport
A0A0F6CLV9	-0.9915	2.29e-07	vlhA,3,07	VlhA.3.07 OS=Mycoplasma gallisepticum S6 OX=1006581 GN=vlhA.3.07 PE=4 SV=2	0.5029	25900000	21500000	28100000	23100000	17000000	11300000	12000000	12700000	11600000	Membrane
A0A0F6CL77	-1.1749	1.9e-07	GCW_03335	Variably expressed lipoprotein and hemagglutinin(VlhA) family protein OS=Mycoplasma gallisepticum S6 OX=1006581 GN=GCW_03335 PE=4 SV=1	0.4429	90300000	78100000	86700000	81200000	42100000	39100000	35200000	36400000	36000000	Membrane
A0A0F6CLA4	-0.2734	0.026909	eutD	Phosphotransacetylase OS=Mycoplasma gallisepticum S6 OX=1006581 GN=eutD PE=4 SV=1	0.8273	461000000	435000000	463000000	464000000	408000000	350000000	392000000	304000000	290000000	Metabolism
A0A0F6CK41	-5.1824	9.08e-11	rplL	50S ribosomal protein L7/L12 OS=Mycoplasma gallisepticum S6 OX=1006581 GN=rplL PE=3 SV=1	0.0275	1400000000	1270000000	1400000000	1290000000	58600000	47300000	43800000	51700000	44600000	Ribosome
A0A0F6CK77	-1.4898	4.88e-07	GCW_01085	Uncharacterized protein OS=Mycoplasma gallisepticum S6 OX=1006581 GN=GCW_01085 PE=4 SV=1	0.3561	207000000	118000000	127000000	97600000	32300000	34900000	23900000	27200000	28300000	Uncharacterized protein
A0A0F6CLB3	-1.4079	6.77e-06	rpsM	30S ribosomal protein S13 OS=Mycoplasma gallisepticum S6 OX=1006581 GN=rpsM PE=3 SV=1	0.3769	685000000	664000000	621000000	745000000	300000000	299000000	242000000	248000000	249000000	Ribosome
A0A0F6CJS4	-0.5908	2.96e-07	GCW_00080	Putative peptidase (DUF31) OS=Mycoplasma gallisepticum S6 OX=1006581 GN=GCW_00080 PE=4 SV=1	0.664	29400000	23700000	25900000	23800000	17000000	14900000	12300000	12500000	19400000	Peptidase
A0A0F6CKY6	-0.5672	0.00060245	GCW_02800	Dihydroxyacetone kinase; DAK2 domain fusion protein YloV OS=Mycoplasma gallisepticum S6 OX=1006581 GN=GCW_02800 PE=4 SV=1	0.6749	50700000	44600000	45000000	45300000	33800000	26700000	23800000	27100000	30800000	Metabolism
A0A0F6CL26	1.1382	2.03e-09	rpsD	30S ribosomal protein S4 OS=Mycoplasma gallisepticum S6 OX=1006581 GN=rpsD PE=3 SV=1	2.2011	511000000	464000000	516000000	476000000	999000000	910000000	926000000	878000000	938000000	Ribosome
A0A0F6CLJ5	1.1829	1.408e-06	gyrA	DNA gyrase subunit A OS=Mycoplasma gallisepticum S6 OX=1006581 GN=gyrA PE=3 SV=1	2.2704	77200000	74300000	78300000	79200000	202000000	201000000	180000000	173000000	180000000	NAP
A0A0F6CKJ0	1.7557	1.77e-10	hlp2	Cytadherence high molecular weight protein 2 OS=Mycoplasma gallisepticum S6 OX=1006581 GN=hlp2 PE=4 SV=1	3.3769	85800000	79700000	84300000	84800000	250000000	235000000	235000000	233000000	244000000	NAP
A0A0F6CL29	0.3811	2.4823e-05	dnaK	Chaperone protein DnaK OS=Mycoplasma gallisepticum S6 OX=1006581 GN=dnaK PE=2 SV=1	1.3023	947000000	797000000	906000000	858000000	1160000000	1210000000	1160000000	1090000000	1210000000	Chaperone
A0A0F6CKA1	1.122	7.67e-06	GCW_01260	Uncharacterized protein OS=Mycoplasma gallisepticum S6 OX=1006581 GN=GCW_01260 PE=4 SV=1	2.1765	66300000	107000000	128000000	61100000	155000000	132000000	130000000	136000000	144000000	Uncharacterized protein
A0A0F6CLN9	1.4312	1.14e-06	GCW_02370	Uncharacterized protein OS=Mycoplasma gallisepticum S6 OX=1006581 GN=GCW_02370 PE=4 SV=1	2.6968	10200000	5190000	8920000	8890000	19500000	23600000	25900000	26100000	30700000	Uncharacterized protein
A0A0F6CKR4	0.064	0.41045	parE	DNA topoisomerase 4 subunit B OS=Mycoplasma gallisepticum S6 OX=1006581 GN=parE PE=3 SV=1	1.0454	73700000	21400000	45600000	22300000	73900000	24500000	29500000	34200000	31600000	NAP
A0A0F6CKG7	0.5736	2.448e-06	GCW_01705	DUF31 domain-containing protein OS=Mycoplasma gallisepticum S6 OX=1006581 GN=GCW_01705 PE=4 SV=1	1.4882	40000000	35900000	40900000	34100000	55300000	56000000	52900000	54900000	58300000	Uncharacterized protein
A0A0F6CK08	-2.4648	5.01e-08	nusA	Transcription termination/antitermination protein NusA OS=Mycoplasma gallisepticum S6 OX=1006581 GN=nusA PE=3 SV=1	0.1811	194000000	171000000	198000000	189000000	32500000	28200000	23700000	26400000	24200000	NAP
A0A0F6CKI7	-2.4725	9.42e-08	ileS	Isoleucine--tRNA ligase OS=Mycoplasma gallisepticum S6 OX=1006581 GN=ileS PE=3 SV=1	0.1802	103000000	101000000	102000000	101000000	8350000	21200000	15100000	16500000	22100000	Translation

## Sheet: Supplementary table 3 St phase
The proteomic data is available via PRIDE database, project ID PXD019077
Protein Accession	Log 2 Enrichment Fold Change	Adjusted P-Value	Protein Gene	Protein Description	Fold Change	lysate_1_(1)	lysate_1_(2)	lysate_2_(1)	lysate_2_(2)	nucleoid_1_(1)	nucleoid_1_(2)	nucleoid_2_(1)	nucleoid_2_(2)	Group
A0A0F6CLB3	0.0171	0.88351	rpsM	30S ribosomal protein S13 OS=Mycoplasma gallisepticum S6 OX=1006581 GN=rpsM PE=3 SV=1	1.0119	260730000	333360000	398700000	287760000	390030000	439190000	382550000	457260000	Ribosome
A0A0F6CKJ6	0.0307	0.68989	arcA_1	Arginine deiminase OS=Mycoplasma gallisepticum S6 OX=1006581 GN=arcA_1 PE=3 SV=1	1.0215	14935000	16348000	18011000	18576000	20438000	19566000	20092000	20643000	Metabolism
A0A0F6CKH4	0.0434	0.67455	atpG	ATP synthase gamma chain OS=Mycoplasma gallisepticum S6 OX=1006581 GN=atpG PE=3 SV=1	1.0305	28669000	33258000	36849000	28818000	34792000	45199000	34094000	32147000	Transport
A0A0F6CJS6	-0.0316	0.59834	rnj	Ribonuclease J OS=Mycoplasma gallisepticum S6 OX=1006581 GN=rnj PE=3 SV=1	0.9783	34779000	43053000	51973000	48038000	51199000	57632000	39045000	47769000	Ribosome
A0A0F6CLA7	0.0387	0.55484	rplS	50S ribosomal protein L19 OS=Mycoplasma gallisepticum S6 OX=1006581 GN=rplS PE=3 SV=1	1.0272	169710000	198890000	222570000	195230000	240770000	260670000	185600000	245120000	Ribosome
A0A0F6CLD3	-0.1085	0.36835	GCW_03655	Uncharacterized protein OS=Mycoplasma gallisepticum S6 OX=1006581 GN=GCW_03655 PE=4 SV=1	0.9275	14427000	12418000	13803000	14610000	18227000	13408000	12013000	12165000	Uncharacterized protein
A0A0F6CK96	-0.1181	0.33259	GCW_01235	Esterase OS=Mycoplasma gallisepticum S6 OX=1006581 GN=GCW_01235 PE=4 SV=1	0.9214	16872000	18014000	20158000	13732000	13718000	25733000	18568000	18147000	Metabolism
A0A0F6CK60	-0.0904	0.33023	ftsY	Signal recognition particle receptor FtsY OS=Mycoplasma gallisepticum S6 OX=1006581 GN=ftsY PE=3 SV=1	0.9392	65190000	42547000	54303000	69018000	101300000	120540000	83965000	123160000	Membrane
A0A0F6CKX8	-0.07	0.27744	GCW_02755	NADH oxidase OS=Mycoplasma gallisepticum S6 OX=1006581 GN=GCW_02755 PE=4 SV=1	0.9526	453100000	530200000	566890000	503100000	498020000	616960000	471670000	490170000	Metabolism
A0A0F6CJY4	0.1511	0.21292	GCW_00450	mRNA degradation ribonucleases J1/J2 OS=Mycoplasma gallisepticum S6 OX=1006581 GN=GCW_00450 PE=4 SV=1	1.1104	51273000	53503000	59348000	52897000	106020000	102670000	68620000	84317000	NAP
A0A0F6CLH1	-0.0661	0.19609	GCW_03900	Putative peptidase (DUF31) OS=Mycoplasma gallisepticum S6 OX=1006581 GN=GCW_03900 PE=4 SV=1	0.9552	17531000	18839000	19168000	17941000	18370000	22193000	14458000	17142000	Protease
A0A0F6CKM9	-0.094	0.17044	tig	Trigger factor OS=Mycoplasma gallisepticum S6 OX=1006581 GN=tig PE=3 SV=1	0.9369	120300000	143600000	157970000	137450000	171420000	172920000	152840000	168450000	Chaperone
A0A0F6CLZ2	0.3391	0.13145	scpA	Segregation and condensation protein A OS=Mycoplasma gallisepticum S6 OX=1006581 GN=scpA PE=3 SV=2	1.2649	21317000	33814000	42208000	36347000	46253000	40549000	38151000	47067000	NAP
A0A0F6CLB2	0.1205	0.11145	rpsK	30S ribosomal protein S11 OS=Mycoplasma gallisepticum S6 OX=1006581 GN=rpsK PE=3 SV=1	1.0871	122080000	154430000	178070000	144410000	192830000	190070000	179140000	196450000	Ribosome
A0A0F6CKE7	-0.1814	0.10132	sufC	ABC transporter ATP-binding protein OS=Mycoplasma gallisepticum S6 OX=1006581 GN=sufC PE=4 SV=1	0.8819	56499000	56747000	65420000	60282000	55759000	66169000	46870000	51759000	Transport
A0A0F6CK50	-0.0782	0.08582	metG_2	Methionine--tRNA ligase OS=Mycoplasma gallisepticum S6 OX=1006581 GN=metG_2 PE=3 SV=1	0.9473	48655000	49983000	52364000	46708000	53000000	56422000	45824000	52077000	Translation
A0A0F6CL72	0.256	0.041096	deoC_2	Deoxyribose-phosphate aldolase OS=Mycoplasma gallisepticum S6 OX=1006581 GN=deoC_2 PE=3 SV=1	1.1942	75464000	74648000	79913000	66757000	93047000	128240000	97847000	96249000	Metabolism
A0A0F6CKJ7	0.2068	0.040432	trxB_1	Ferredoxin--NADP reductase OS=Mycoplasma gallisepticum S6 OX=1006581 GN=trxB_1 PE=3 SV=1	1.1541	47508000	50486000	62718000	42614000	49228000	63293000	46126000	52632000	Metabolism
A0A0F6CL91	0.3587	0.036935	gatA	Aspartyl/glutamyl-tRNA amidotransferase subunitA OS=Mycoplasma gallisepticum S6 OX=1006581 GN=gatA PE=4 SV=1	1.2823	22021000	28154000	23613000	25846000	26543000	36781000	26822000	44282000	Translation
A0A0F6CLE1	0.3544	0.030934	rpoE	DNA-directed RNA polymerase subunit delta OS=Mycoplasma gallisepticum S6 OX=1006581 GN=rpoE PE=4 SV=1	1.2784	107530000	127880000	130230000	114240000	168600000	186190000	151850000	165470000	NAP
A0A0F6CJY0	0.4412	0.03063	GCW_00420	DUF2470 domain-containing protein OS=Mycoplasma gallisepticum S6 OX=1006581 GN=GCW_00420 PE=4 SV=1	1.3577	25515000	23109000	25474000	24999000	41651000	41493000	42456000	33152000	Uncharacterized protein
A0A0F6CLV7	0.1117	0.028671	smc	Chromosome partition protein Smc OS=Mycoplasma gallisepticum S6 OX=1006581 GN=smc PE=3 SV=2	1.0805	11933000	18641000	15674000	14171000	18119000	20105000	15528000	18700000	NAP
A0A0F6CKD0	-0.2347	0.021343	GCW_01450	Uncharacterized protein OS=Mycoplasma gallisepticum S6 OX=1006581 GN=GCW_01450 PE=4 SV=1	0.8499	8156800	9085400	8614600	9222300	7831100	8768300	6898200	7461900	Uncharacterized protein
A0A0F6CLI5	0.5932	0.019068	GCW_04005	Metal-dependent phosphohydrolase OS=Mycoplasma gallisepticum S6 OX=1006581 GN=GCW_04005 PE=4 SV=1	1.5086	20628000	22795000	21258000	18477000	20306000	20206000	12309000	15794000	Uncharacterized protein
A0A0F6CLY5	-0.3349	0.014938	pheT	Phenylalanine--tRNA ligase beta subunit OS=Mycoplasma gallisepticum S6 OX=1006581 GN=pheT PE=3 SV=1	0.7929	13102000	16301000	14790000	15284000	9488500	7548900	9186100	13028000	Translation
A0A0F6CKQ5	-0.4221	0.013202	plsC	1-acyl-sn-glycerol-3-phosphate acyltransferase OS=Mycoplasma gallisepticum S6 OX=1006581 GN=plsC PE=3 SV=1	0.7463	14765000	16263000	16589000	16306000	13854000	15309000	14616000	12683000	Metabolism
A0A0F6CL67	0.2581	0.012301	gpmI	2;3-bisphosphoglycerate-independent phosphoglycerate mutase OS=Mycoplasma gallisepticum S6 OX=1006581 GN=gpmI PE=3 SV=1	1.1959	198950000	212370000	240020000	232780000	278170000	348980000	281760000	342780000	Metabolism
A0A0F6CJX0	0.23	0.011558	rplR	50S ribosomal protein L18 OS=Mycoplasma gallisepticum S6 OX=1006581 GN=rplR PE=3 SV=1	1.1728	189800000	208470000	232150000	193060000	302460000	314700000	246780000	302100000	Ribosome
A0A0F6CKT7	0.301	0.011633	pepC_1	Aminopeptidase OS=Mycoplasma gallisepticum S6 OX=1006581 GN=pepC_1 PE=3 SV=1	1.232	118760000	134490000	148290000	147620000	157340000	157560000	107070000	134220000	Protease
A0A0F6CKI9	0.2684	0.011284	plpA	Fibronectin-binding protein OS=Mycoplasma gallisepticum S6 OX=1006581 GN=plpA PE=4 SV=1	1.2044	108750000	119010000	113340000	111950000	163550000	167300000	139850000	143240000	Membrane
A0A0F6CLH5	0.6615	0.0098023	lig	DNA ligase OS=Mycoplasma gallisepticum S6 OX=1006581 GN=lig PE=3 SV=1	1.5817	15117000	9912900	8906600	8526100	16262000	18091000	15295000	19365000	NAP
A0A0F6CK29	-0.3321	0.0096262	ptsG_1	PTS sugar transporter OS=Mycoplasma gallisepticum S6 OX=1006581 GN=ptsG_1 PE=4 SV=1	0.7944	199490000	219770000	235750000	218030000	198770000	218480000	161620000	186370000	Transport
A0A0F6CL82	-0.6143	0.0073723	GCW_03380	Bmp domain-containing protein OS=Mycoplasma gallisepticum S6 OX=1006581 GN=GCW_03380 PE=4 SV=1	0.6532	133550000	150720000	160630000	138090000	122160000	126790000	79792000	81041000	Membrane
A0A0F6CJS5	-1.128	0.0058679	GCW_00085	Ferritin OS=Mycoplasma gallisepticum S6 OX=1006581 GN=GCW_00085 PE=3 SV=1	0.4575	186760000	207140000	231400000	190420000	144940000	163510000	69142000	85268000	Metabolism
A0A0F6CJU6	0.1653	0.0056147	pstB	Phosphate import ATP-binding protein PstB OS=Mycoplasma gallisepticum S6 OX=1006581 GN=pstB PE=3 SV=1	1.1214	22140000	21470000	21626000	28047000	23795000	23142000	21693000	26291000	Transport
A0A0F6CKX3	0.289	0.0043272	lplA	Lipoate--protein ligase OS=Mycoplasma gallisepticum S6 OX=1006581 GN=lplA PE=4 SV=1	1.2218	51639000	51236000	56039000	51655000	60701000	80442000	65100000	72691000	Metabolism
A0A0F6CJU8	-0.3459	0.0042476	nrdA	Ribonucleoside-diphosphate reductase OS=Mycoplasma gallisepticum S6 OX=1006581 GN=nrdA PE=3 SV=1	0.7868	27023000	27773000	26020000	26753000	23787000	20688000	21951000	21169000	NAP
A0A0F6CKI4	0.2733	0.0040851	GCW_01810	Uncharacterized protein OS=Mycoplasma gallisepticum S6 OX=1006581 GN=GCW_01810 PE=4 SV=1	1.2086	24034000	26981000	27154000	24007000	34060000	37810000	25364000	34592000	Uncharacterized protein
A0A0F6CL01	0.7513	0.0036565	efp	Elongation factor P OS=Mycoplasma gallisepticum S6 OX=1006581 GN=efp PE=3 SV=1	1.6833	142080000	142690000	144730000	144920000	264730000	297690000	238690000	280300000	Translation
A0A0F6CJZ0	-0.2393	0.0034055	pyrH	Uridylate kinase OS=Mycoplasma gallisepticum S6 OX=1006581 GN=pyrH PE=3 SV=1	0.8472	55829000	54597000	59603000	55693000	41237000	50385000	47480000	43811000	Metabolism
A0A0F6CKA2	-0.5744	0.0033227	hatA	High affinity transport system protein OS=Mycoplasma gallisepticum S6 OX=1006581 GN=hatA PE=4 SV=1	0.6715	15755000	13576000	19499000	11694000	11182000	13541000	8047100	6796800	Transport
A0A0F6CKM0	0.487	0.0029139	rplT	50S ribosomal protein L20 OS=Mycoplasma gallisepticum S6 OX=1006581 GN=rplT PE=3 SV=1	1.4015	105070000	123040000	151170000	119680000	232220000	229780000	176540000	171850000	Ribosome
A0A0F6CJS0	-0.4759	0.0023993	argS	Arginine--tRNA ligase OS=Mycoplasma gallisepticum S6 OX=1006581 GN=argS PE=3 SV=1	0.719	30664000	40138000	31284000	29204000	22729000	18313000	29106000	25129000	Translation
A0A0F6CL55	-0.4109	0.0015281	valS	Valine--tRNA ligase OS=Mycoplasma gallisepticum S6 OX=1006581 GN=valS PE=3 SV=1	0.7522	12349000	#N/A	14077000	13283000	10555000	10208000	12132000	10100000	Translation
A0A0F6CL15	0.1921	0.0011855	azoR	FMN-dependent NADH-azoreductase OS=Mycoplasma gallisepticum S6 OX=1006581 GN=azoR PE=3 SV=1	1.1424	85708000	92812000	111450000	92614000	142420000	147040000	110530000	142320000	Metabolism
A0A0F6CK30	-0.0973	0.0012	putA	Glyceraldehyde-3-phosphate dehydrogenase OS=Mycoplasma gallisepticum S6 OX=1006581 GN=putA PE=3 SV=1	0.9348	104390000	109960000	124860000	101290000	118260000	114560000	109280000	124930000	Metabolism
A0A0F6CJT9	0.6732	0.0011855	ugpC	sn-glycerol-3-phosphate ABC transporterATP-binding protein OS=Mycoplasma gallisepticum S6 OX=1006581 GN=ugpC PE=3 SV=1	1.5946	11780000	15731000	19772000	12598000	31177000	31890000	23828000	29552000	Transport
A0A0F6CJV4	0.242	0.0011021	rplC	50S ribosomal protein L3 OS=Mycoplasma gallisepticum S6 OX=1006581 GN=rplC PE=3 SV=1	1.1826	107120000	127320000	129890000	120310000	166720000	183470000	153490000	182420000	Ribosome
A0A0F6CJV7	0.2762	0.00091616	rplB	50S ribosomal protein L2 OS=Mycoplasma gallisepticum S6 OX=1006581 GN=rplB PE=3 SV=1	1.211	221330000	246090000	282440000	238360000	333460000	368850000	269440000	332530000	Ribosome
A0A0F6CKX4	-0.4582	0.00093506	lpd	Dihydrolipoyl dehydrogenase OS=Mycoplasma gallisepticum S6 OX=1006581 GN=lpd PE=3 SV=1	0.7279	130530000	156100000	171680000	142610000	135290000	146650000	107700000	118170000	Metabolism
A0A0F6CLD8	0.2615	0.0009443	atpD_2	F0F1 ATP synthase subunit beta OS=Mycoplasma gallisepticum S6 OX=1006581 GN=atpD_2 PE=4 SV=1	1.1987	40196000	42327000	41088000	45837000	58928000	54069000	63759000	61508000	Transport
A0A0F6CLI6	0.2533	0.00078847	gltX	Glutamate--tRNA ligase OS=Mycoplasma gallisepticum S6 OX=1006581 GN=gltX PE=3 SV=1	1.1919	39673000	41324000	45583000	39084000	80007000	68044000	82095000	75236000	Translation
A0A0F6CK44	0.4973	0.00078328	dnaJ_2	Chaperone protein DnaJ OS=Mycoplasma gallisepticum S6 OX=1006581 GN=dnaJ_2 PE=3 SV=1	1.4116	30597000	32027000	36580000	33399000	54755000	51230000	55044000	62799000	Chaperone
A0A0F6CKG6	-0.3096	0.00077218	upp	Uracil phosphoribosyltransferase OS=Mycoplasma gallisepticum S6 OX=1006581 GN=upp PE=3 SV=1	0.8069	55015000	62602000	71392000	54679000	54104000	58807000	46672000	55757000	Metabolism
A0A0F6CLJ6	0.1428	0.00081265	gyrB	DNA gyrase subunit B OS=Mycoplasma gallisepticum S6 OX=1006581 GN=gyrB PE=3 SV=1	1.104	59405000	71005000	72873000	66709000	86117000	92696000	74013000	93803000	NAP
A0A0F6CJT4	-0.674	0.00082906	fruB	Phosphocarrier protein HPr OS=Mycoplasma gallisepticum S6 OX=1006581 GN=fruB PE=4 SV=1	0.6268	192010000	225800000	246700000	218880000	135920000	158450000	96924000	130750000	Metabolism
A0A0F6CKW3	0.5369	0.0005618	potA	Spermidine/putrescine import ATP-binding protein PotA OS=Mycoplasma gallisepticum S6 OX=1006581 GN=potA PE=3 SV=1	1.4508	12556000	11348000	14029000	12008000	23781000	16317000	20691000	27811000	Transport
A0A0F6CKV9	0.6792	0.00055946	ygjD	tRNA N6-adenosine threonylcarbamoyltransferase OS=Mycoplasma gallisepticum S6 OX=1006581 GN=ygjD PE=3 SV=1	1.6013	8404600	12204000	10675000	7930000	16668000	22579000	16125000	19768000	Translation
A0A0F6CLA3	0.4958	0.00045373	GCW_03490	HAD family hydrolase OS=Mycoplasma gallisepticum S6 OX=1006581 GN=GCW_03490 PE=4 SV=1	1.4101	91214000	94843000	104810000	95028000	162620000	169070000	150810000	170520000	Uncharacterized protein
A0A0F6CLG7	0.4562	0.00039549	GCW_03860	Uncharacterized protein OS=Mycoplasma gallisepticum S6 OX=1006581 GN=GCW_03860 PE=4 SV=1	1.3719	21800000	21110000	25516000	23606000	32201000	35222000	33348000	33804000	Uncharacterized protein
A0A0F6CK78	0.6954	0.00036434	apt	Adenine phosphoribosyltransferase OS=Mycoplasma gallisepticum S6 OX=1006581 GN=apt PE=3 SV=1	1.6194	58854000	69001000	74020000	65529000	125200000	115250000	102530000	160440000	Metabolism
A0A0F6CLJ4	-0.6736	0.00042609	serS	Serine--tRNA ligase OS=Mycoplasma gallisepticum S6 OX=1006581 GN=serS PE=3 SV=1	0.627	48142000	52907000	54109000	45379000	34432000	32255000	32712000	32961000	Translation
A0A0F6CKJ9	0.9324	0.00036078	GCW_01890	ATP synthase B/B' CF(0) OS=Mycoplasma gallisepticum S6 OX=1006581 GN=GCW_01890 PE=4 SV=1	1.9085	32643000	36403000	38935000	35593000	67623000	81799000	73323000	76082000	Transport
A0A0F6CLQ1	0.4239	0.00042861	ppnK	NAD kinase OS=Mycoplasma gallisepticum S6 OX=1006581 GN=ppnK PE=3 SV=1	1.3416	41443000	41817000	46881000	39920000	62249000	67720000	56650000	67501000	Metabolism
A0A0F6CL06	-1.7316	0.0004084	GCW_02930	Uncharacterized protein OS=Mycoplasma gallisepticum S6 OX=1006581 GN=GCW_02930 PE=4 SV=1	0.3011	71987000	91944000	90424000	81202000	43718000	36943000	37619000	23190000	Uncharacterized protein
A0A0F6CLG4	0.5167	0.00036806	GCW_03840	Uncharacterized protein OS=Mycoplasma gallisepticum S6 OX=1006581 GN=GCW_03840 PE=4 SV=1	1.4307	21006000	26493000	27262000	27957000	40380000	43498000	35543000	45081000	Uncharacterized protein
A0A0F6CLD7	0.3381	0.00036434	atpA	F0F1 ATP synthase subunit alpha OS=Mycoplasma gallisepticum S6 OX=1006581 GN=atpA PE=4 SV=1	1.2641	15816000	19492000	19732000	17504000	26489000	27992000	22058000	28387000	Transport
A0A0F6CLB1	0.3792	0.0004084	rpoA	DNA-directed RNA polymerase subunit alpha OS=Mycoplasma gallisepticum S6 OX=1006581 GN=rpoA PE=3 SV=1	1.3007	134590000	140450000	158800000	142140000	230270000	249730000	208450000	246410000	NAP
A0A0F6CKH9	-0.3323	0.00035013	gapd	Glyceraldehyde-3-phosphate dehydrogenase OS=Mycoplasma gallisepticum S6 OX=1006581 GN=gapd PE=3 SV=1	0.7943	385390000	471400000	522360000	444430000	389380000	452630000	343010000	395040000	Metabolism
A0A0F6CLC3	1.0076	0.00042398	gmk	Guanylate kinase OS=Mycoplasma gallisepticum S6 OX=1006581 GN=gmk PE=3 SV=1	2.0105	41222000	49588000	58423000	38223000	64883000	106660000	76745000	93294000	Metabolism
A0A0F6CJY8	0.4969	0.00026573	uvrA	UvrABC system protein A OS=Mycoplasma gallisepticum S6 OX=1006581 GN=uvrA PE=3 SV=1	1.4112	23214000	24233000	21167000	19766000	44658000	44148000	31650000	48707000	NAP
A0A0F6CK81	0.2776	0.0003021	greA	Transcription elongation factor GreA OS=Mycoplasma gallisepticum S6 OX=1006581 GN=greA PE=3 SV=1	1.2122	55432000	65886000	73001000	62882000	90750000	99962000	76724000	89850000	NAP
A0A0F6CL90	0.2583	0.00027176	gatB	Aspartyl/glutamyl-tRNA(Asn/Gln) amidotransferase subunit B OS=Mycoplasma gallisepticum S6 OX=1006581 GN=gatB PE=3 SV=1	1.196	39558000	42790000	47019000	42766000	57951000	64219000	54898000	64269000	Translation
A0A0F6CL46	-0.6342	0.00026168	GCW_03165	Uncharacterized protein OS=Mycoplasma gallisepticum S6 OX=1006581 GN=GCW_03165 PE=4 SV=1	0.6443	77877000	86923000	97227000	84799000	81528000	86687000	59183000	69862000	Uncharacterized protein
A0A0F6CK06	0.6555	0.00025977	GCW_00595	Serine protease OS=Mycoplasma gallisepticum S6 OX=1006581 GN=GCW_00595 PE=4 SV=1	1.5752	44544000	25411000	44154000	51548000	36059000	44969000	25628000	45384000	Protease
A0A0F6CK62	-0.3156	0.00031698	GCW_01010	Trigger-factor-like protein; SurA N-terminal domain OS=Mycoplasma gallisepticum S6 OX=1006581 GN=GCW_01010 PE=4 SV=1	0.8035	190120000	204510000	228900000	201640000	201900000	201790000	174810000	201760000	Chaperone
A0A0F6CKP5	0.8362	0.00015828	glyS	Glycine--tRNA ligase OS=Mycoplasma gallisepticum S6 OX=1006581 GN=glyS PE=3 SV=1	1.7853	13773000	12826000	18016000	12284000	29013000	30985000	23943000	28900000	Translation
A0A0F6CLH7	0.7643	0.00018909	GCW_03935	Helicase SNF2 OS=Mycoplasma gallisepticum S6 OX=1006581 GN=GCW_03935 PE=4 SV=1	1.6985	11209000	12559000	15678000	10240000	26980000	27098000	20422000	26950000	NAP
A0A0F6CL29	0.3485	0.00021182	dnaK	Chaperone protein DnaK OS=Mycoplasma gallisepticum S6 OX=1006581 GN=dnaK PE=2 SV=1	1.2733	624940000	689510000	762460000	648260000	1008900000	1052300000	851180000	1020300000	Chaperone
A0A0F6CLE6	-1.3215	0.00018909	rplA	50S ribosomal protein L1 OS=Mycoplasma gallisepticum S6 OX=1006581 GN=rplA PE=3 SV=1	0.4001	193570000	213260000	207390000	190280000	71404000	81791000	65666000	79401000	Ribosome
A0A0F6CK08	0.6488	0.0001694	nusA	Transcription termination/antitermination protein NusA OS=Mycoplasma gallisepticum S6 OX=1006581 GN=nusA PE=3 SV=1	1.5678	85513000	93322000	100890000	95034000	118230000	119150000	108570000	125290000	NAP
A0A0F6CL56	0.7493	6.0673e-05	ysxC	Probable GTP-binding protein EngB OS=Mycoplasma gallisepticum S6 OX=1006581 GN=ysxC PE=3 SV=1	1.681	22285000	23534000	23606000	22562000	41739000	42762000	39140000	40179000	NAP
A0A0F6CKQ6	-0.9325	0.00012521	acpS	Holo-[acyl-carrier-protein] synthase OS=Mycoplasma gallisepticum S6 OX=1006581 GN=acpS PE=3 SV=1	0.524	265940000	298470000	349660000	298060000	181520000	205800000	137670000	183350000	Metabolism
A0A0F6CKF8	0.8323	9.0331e-05	ffh	Signal recognition particle protein OS=Mycoplasma gallisepticum S6 OX=1006581 GN=ffh PE=3 SV=1	1.7805	153020000	96821000	193180000	166660000	54163000	74944000	55807000	65701000	Membrane
A0A0F6CJT1	-0.6472	7.3856e-05	ftsH	ATP-dependent zinc metalloprotease FtsH OS=Mycoplasma gallisepticum S6 OX=1006581 GN=ftsH PE=3 SV=1	0.6385	70855000	83597000	90326000	83921000	59692000	71978000	50860000	56616000	Protease
A0A0F6CL02	0.82	6.7104e-05	dppF	Peptide ABC transporter ATP-binding protein OS=Mycoplasma gallisepticum S6 OX=1006581 GN=dppF PE=3 SV=1	1.7654	16341000	15830000	15512000	12505000	28500000	25042000	25107000	26551000	Transport
A0A0F6CJV8	-0.5036	5.8648e-05	rpsS	30S ribosomal protein S19 OS=Mycoplasma gallisepticum S6 OX=1006581 GN=rpsS PE=3 SV=1	0.7053	173570000	200630000	234150000	193670000	162370000	178010000	139150000	171900000	Ribosome
A0A0F6CK84	-1.2361	6.3156e-05	GCW_01145	VlhA.3.03 variable lipoprotein family protein OS=Mycoplasma gallisepticum S6 OX=1006581 GN=GCW_01145 PE=4 SV=2	0.4245	40344000	44774000	51825000	42485000	26916000	28548000	12151000	18222000	Membrane
A0A0F6CK49	-0.5664	8.408e-05	GCW_00875	Uncharacterized protein OS=Mycoplasma gallisepticum S6 OX=1006581 GN=GCW_00875 PE=4 SV=1	0.6753	19007000	22469000	21040000	23206000	13927000	13064000	10733000	11831000	Uncharacterized protein
A0A0F6CKC5	0.7762	5.7458e-05	GCW_01415	Uncharacterized protein OS=Mycoplasma gallisepticum S6 OX=1006581 GN=GCW_01415 PE=4 SV=1	1.7126	25649000	34440000	39255000	27678000	79029000	84258000	70074000	71868000	Uncharacterized protein
A0A0F6CKX1	0.5027	5.0034e-05	pykF	Pyruvate kinase OS=Mycoplasma gallisepticum S6 OX=1006581 GN=pykF PE=3 SV=1	1.4169	110770000	115010000	127950000	116890000	203550000	205490000	163220000	188860000	Metabolism
A0A0F6CLN7	-1.284	6.3942e-05	GCW_02285	Uncharacterized protein OS=Mycoplasma gallisepticum S6 OX=1006581 GN=GCW_02285 PE=4 SV=1	0.4107	40948000	46177000	51324000	45726000	29775000	26608000	17949000	21267000	Uncharacterized protein
A0A0F6CKX5	-0.4662	0.00010362	aceF	Dihydrolipoamide acetyltransferase component of pyruvate dehydrogenase complex OS=Mycoplasma gallisepticum S6 OX=1006581 GN=aceF PE=3 SV=1	0.7239	675550000	707090000	762450000	729450000	566440000	593100000	505360000	616450000	Metabolism
A0A0F6CJW5	-0.4182	0.00012166	rplX	50S ribosomal protein L24 OS=Mycoplasma gallisepticum S6 OX=1006581 GN=rplX PE=3 SV=1	0.7484	157350000	177570000	214570000	185750000	193370000	187690000	158950000	163240000	Ribosome
A0A0F6CL25	0.994	5.7049e-05	rpsL	30S ribosomal protein S12 OS=Mycoplasma gallisepticum S6 OX=1006581 GN=rpsL PE=3 SV=1	1.9917	72010000	93753000	76712000	78768000	224180000	216230000	194700000	145170000	Ribosome
A0A0F6CKK1	0.8023	5.3859e-05	dnaJ_6	Molecular chaperone DnaJ OS=Mycoplasma gallisepticum S6 OX=1006581 GN=dnaJ_6 PE=4 SV=1	1.7439	53306000	59516000	62041000	58233000	101580000	108830000	108700000	117090000	Chaperone
A0A0F6CLH6	-0.7916	0.00013522	msrA	Peptide methionine sulfoxide reductase MsrA OS=Mycoplasma gallisepticum S6 OX=1006581 GN=msrA PE=3 SV=1	0.5777	20025000	27722000	31428000	24617000	16871000	16023000	11598000	14702000	Metabolism
A0A0F6CL69	0.5297	8.232e-05	cpsG	Phosphohexomutase/phosphomannomutase OS=Mycoplasma gallisepticum S6 OX=1006581 GN=cpsG PE=3 SV=1	1.4436	57524000	58275000	59711000	53601000	99302000	97260000	93471000	98849000	Metabolism
A0A0F6CJY6	0.9218	0.00012521	trxA_1	Thioredoxin OS=Mycoplasma gallisepticum S6 OX=1006581 GN=trxA_1 PE=4 SV=1	1.8945	66608000	61800000	64044000	69278000	162280000	160660000	211070000	168640000	Metabolism
A0A0F6CLE0	-1.0171	5.4855e-05	GCW_03690	DUF31 putative peptidase OS=Mycoplasma gallisepticum S6 OX=1006581 GN=GCW_03690 PE=4 SV=1	0.4941	30346000	29939000	38510000	31527000	18860000	32815000	15137000	21346000	Uncharacterized protein
A0A0F6CKH5	-0.4874	6.7104e-05	atpD_1	ATP synthase subunit beta OS=Mycoplasma gallisepticum S6 OX=1006581 GN=atpD_1 PE=3 SV=1	0.7133	126880000	133320000	141850000	120710000	99687000	117710000	88693000	108350000	Transport
A0A0F6CJT5	-0.6113	5.7049e-05	tktA_1	Transketolase OS=Mycoplasma gallisepticum S6 OX=1006581 GN=tktA_1 PE=3 SV=1	0.6546	57574000	59951000	63988000	52823000	53988000	57608000	44372000	48854000	Metabolism
A0A0F6CLB9	-1.2524	6.7907e-05	pgi	Glucose-6-phosphate isomerase OS=Mycoplasma gallisepticum S6 OX=1006581 GN=pgi PE=3 SV=1	0.4198	43746000	51202000	50802000	49898000	24051000	27606000	27543000	32500000	Metabolism
A0A0F6CLC2	0.8117	8.8834e-05	ptc1	PP2C-like serine/threonine protein phosphatase OS=Mycoplasma gallisepticum S6 OX=1006581 GN=ptc1 PE=4 SV=1	1.7553	66056000	69700000	65451000	71609000	121510000	143070000	122530000	157980000	Uncharacterized protein
A0A0F6CKR4	0.3958	5.3635e-05	parE	DNA topoisomerase 4 subunit B OS=Mycoplasma gallisepticum S6 OX=1006581 GN=parE PE=3 SV=1	1.3157	13751000	17648000	9154900	15818000	19273000	20974000	19098000	22192000	NAP
A0A0F6CJW0	0.6272	9.69e-06	rpsC	30S ribosomal protein S3 OS=Mycoplasma gallisepticum S6 OX=1006581 GN=rpsC PE=3 SV=1	1.5446	167980000	193140000	201200000	176920000	318230000	330010000	267880000	304100000	Ribosome
A0A0F6CL27	-1.1576	1.1236e-05	GCW_03045	Uncharacterized protein OS=Mycoplasma gallisepticum S6 OX=1006581 GN=GCW_03045 PE=4 SV=1	0.4482	96422000	130270000	123690000	107510000	59380000	64137000	43956000	46051000	Uncharacterized protein
A0A0F6CKW4	0.9758	2.1163e-05	GCW_02685	Uncharacterized protein OS=Mycoplasma gallisepticum S6 OX=1006581 GN=GCW_02685 PE=4 SV=1	1.9667	16427000	16717000	15632000	14922000	36029000	82875000	33468000	40369000	Uncharacterized protein
A0A0F6CK12	-1.0691	2.1057e-05	GCW_00640	Lipoprotein_10 domain-containing protein OS=Mycoplasma gallisepticum S6 OX=1006581 GN=GCW_00640 PE=4 SV=1	0.4766	37072000	41370000	42755000	32825000	20161000	19360000	15434000	16842000	Membrane
A0A0F6CJY1	-0.7087	3.02e-06	ptsA	Phosphoenolpyruvate-protein phosphotransferase OS=Mycoplasma gallisepticum S6 OX=1006581 GN=ptsA PE=3 SV=1	0.6119	152850000	157100000	176460000	150590000	122360000	109430000	110800000	107050000	Transport
A0A0F6CKU8	-0.2666	3.2366e-05	pepA	Peptidase M17 OS=Mycoplasma gallisepticum S6 OX=1006581 GN=pepA PE=3 SV=1	0.8312	395700000	440550000	468850000	389470000	419260000	466810000	388680000	444010000	Protease
A0A0F6CKK2	0.7018	4.22e-06	grpE	Protein GrpE OS=Mycoplasma gallisepticum S6 OX=1006581 GN=grpE PE=3 SV=1	1.6265	97796000	108150000	113100000	104050000	222880000	226570000	195530000	202270000	Chaperone
A0A0F6CK40	-1.3992	9.115e-06	rplJ	50S ribosomal protein L10 OS=Mycoplasma gallisepticum S6 OX=1006581 GN=rplJ PE=3 SV=1	0.3792	97154000	113470000	125990000	110230000	69590000	102920000	60339000	50511000	Ribosome
A0A0F6CK70	0.6025	4.22e-06	crmA	Cytadherence protein A OS=Mycoplasma gallisepticum S6 OX=1006581 GN=crmA PE=4 SV=1	1.5184	155210000	175410000	172900000	162620000	312210000	290890000	291840000	280620000	Membrane
A0A0F6CJW4	-1.1779	6.55e-07	rplN	50S ribosomal protein L14 OS=Mycoplasma gallisepticum S6 OX=1006581 GN=rplN PE=3 SV=1	0.442	98178000	114300000	125160000	105850000	47317000	54347000	40883000	45877000	Ribosome
A0A0F6CJT7	-0.9379	1.39e-06	GCW_00170	Lipoprotein OS=Mycoplasma gallisepticum S6 OX=1006581 GN=GCW_00170 PE=4 SV=1	0.522	134030000	149820000	165340000	141920000	80560000	88398000	70450000	81963000	Membrane
A0A0F6CLF2	0.8017	2.07e-07	csn1	CRISPR-associated endonuclease Cas9 OS=Mycoplasma gallisepticum S6 OX=1006581 GN=csn1 PE=3 SV=1	1.7432	48020000	53751000	55003000	52537000	106150000	109650000	94729000	113830000	NAP
A0A0F6CKE0	0.8897	1.39e-06	GCW_01545	Uncharacterized protein OS=Mycoplasma gallisepticum S6 OX=1006581 GN=GCW_01545 PE=4 SV=1	1.8528	66586000	77069000	79213000	75840000	82112000	84948000	69649000	75712000	Uncharacterized protein
A0A0F6CL79	-1.3959	7.42e-07	GCW_03350	VlhA.3.03 variable lipoprotein family protein OS=Mycoplasma gallisepticum S6 OX=1006581 GN=GCW_03350 PE=4 SV=1	0.38	606650000	676840000	722820000	625370000	281050000	273510000	211450000	267370000	Membrane
A0A0F6CKJ1	0.9581	1.99e-06	GCW_01845	Cytadherence-associated protein OS=Mycoplasma gallisepticum S6 OX=1006581 GN=GCW_01845 PE=4 SV=1	1.9427	57484000	64656000	78080000	63985000	95249000	76291000	106570000	124370000	Membrane
A0A0F6CL40	0.9584	1.7e-06	GCW_03135	Cytadherence high molecular weight protein 1 OS=Mycoplasma gallisepticum S6 OX=1006581 GN=GCW_03135 PE=4 SV=1	1.9431	72564000	68298000	74620000	71564000	156570000	151210000	137480000	158290000	Membrane
A0A0F6CL98	0.7795	8.65e-06	ssb	Single-stranded DNA-binding protein OS=Mycoplasma gallisepticum S6 OX=1006581 GN=ssb PE=4 SV=1	1.7165	41484000	40652000	46312000	43517000	85250000	82528000	70270000	85358000	NAP
A0A0F6CL94	-1.4426	4.0191e-05	GCW_03440	Uncharacterized protein OS=Mycoplasma gallisepticum S6 OX=1006581 GN=GCW_03440 PE=4 SV=1	0.3679	24535000	27596000	29458000	25722000	41539000	22086000	11076000	11746000	Uncharacterized protein
A0A0F6CL68	-2.2695	4.47e-07	tpiA	Triosephosphate isomerase OS=Mycoplasma gallisepticum S6 OX=1006581 GN=tpiA PE=3 SV=1	0.2074	222040000	272670000	308510000	246550000	57579000	63875000	47786000	60861000	Metabolism
A0A0F6CKU3	0.9241	1.99e-06	arcA_2	Arginine deiminase OS=Mycoplasma gallisepticum S6 OX=1006581 GN=arcA_2 PE=3 SV=1	1.8976	31424000	35037000	38758000	33981000	76469000	82180000	65892000	74203000	NAP
A0A0F6CJW8	-1.4371	1.1782e-05	rpsH	30S ribosomal protein S8 OS=Mycoplasma gallisepticum S6 OX=1006581 GN=rpsH PE=3 SV=1	0.3693	66952000	72458000	84665000	61066000	41043000	47016000	34135000	29498000	Ribosome
A0A0F6CLC9	0.8865	1.1414e-05	nusG	Transcription termination/antitermination protein NusG OS=Mycoplasma gallisepticum S6 OX=1006581 GN=nusG PE=3 SV=1	1.8487	80729000	84254000	85592000	77709000	193410000	211040000	157200000	195130000	NAP
A0A0F6CKL8	0.6262	4.6514e-05	infC	Translation initiation factor IF-3 OS=Mycoplasma gallisepticum S6 OX=1006581 GN=infC PE=3 SV=1	1.5434	48002000	56056000	55198000	47746000	74887000	87106000	77324000	95662000	Translation
A0A0F6CKR5	1.1196	1.8306e-05	hup_2	Histone-like DNA-binding superfamily protein OS=Mycoplasma gallisepticum S6 OX=1006581 GN=hup_2 PE=1 SV=1	2.1729	306190000	364520000	393380000	336770000	951750000	1044200000	809790000	926610000	NAP
A0A0F6CKK6	-1.524	4.8079e-05	GCW_01940	VlhA.1.01 variable lipoprotein family protein OS=Mycoplasma gallisepticum S6 OX=1006581 GN=GCW_01940 PE=4 SV=1	0.3477	63302000	63400000	72730000	68039000	28435000	40529000	27802000	30498000	Membrane
A0A0F6CK66	0.9273	2.44e-06	hlp3	Cytadherence high molecular weight protein 3 OS=Mycoplasma gallisepticum S6 OX=1006581 GN=hlp3 PE=4 SV=1	1.9017	47394000	56289000	59434000	49390000	96003000	103260000	94270000	105090000	Membrane
A0A0F6CK35	-1.296	2.22e-07	rpiB	Ribose 5-phosphate isomerase OS=Mycoplasma gallisepticum S6 OX=1006581 GN=rpiB PE=4 SV=1	0.4073	112810000	116020000	151280000	117400000	64246000	73449000	56389000	65109000	Metabolism
A0A0F6CKQ9	-1.2868	7.99e-06	GCW_02295	Putative membrane protein LemA OS=Mycoplasma gallisepticum S6 OX=1006581 GN=GCW_02295 PE=4 SV=1	0.4098	115920000	148240000	148490000	128870000	59670000	70833000	55413000	60381000	Membrane
A0A0F6CJZ5	0.8792	4.767e-06	GCW_00510	Heavy metal transporter CzcA OS=Mycoplasma gallisepticum S6 OX=1006581 GN=GCW_00510 PE=4 SV=1	1.8394	13677000	15953000	14954000	15117000	32810000	33367000	33131000	34638000	Transport
A0A0F6CK17	0.6697	2.2199e-05	alaS	Alanine--tRNA ligase OS=Mycoplasma gallisepticum S6 OX=1006581 GN=alaS PE=3 SV=1	1.5908	26270000	31360000	32680000	28469000	45700000	49306000	40241000	47872000	Translation
A0A0F6CKE8	-0.9914	4.2916e-05	sufB	ABC transporter ATP-binding protein OS=Mycoplasma gallisepticum S6 OX=1006581 GN=sufB PE=4 SV=1	0.503	25963000	24155000	41074000	32002000	37220000	22513000	28820000	57558000	Transport
A0A0F6CKG0	-1.4956	8.5e-07	glyA	Serine hydroxymethyltransferase OS=Mycoplasma gallisepticum S6 OX=1006581 GN=glyA PE=3 SV=1	0.3546	29977000	29094000	28268000	35479000	75755000	81893000	62144000	71165000	Metabolism
A0A0F6CKT0	0.6705	2.5031e-05	leuS	Leucine--tRNA ligase OS=Mycoplasma gallisepticum S6 OX=1006581 GN=leuS PE=3 SV=1	1.5916	30978000	32426000	34576000	33763000	59425000	63137000	53450000	59644000	Translation
A0A0F6CL09	0.6413	1.4255e-05	dppD	Peptide ABC transporter ATP-binding protein OS=Mycoplasma gallisepticum S6 OX=1006581 GN=dppD PE=3 SV=1	1.5597	83906000	100960000	111880000	84022000	160390000	169780000	153030000	201640000	Transport
A0A0F6CJS3	-0.8869	9.293e-06	glpO	Glycerol-3-phosphate dehydrogenase OS=Mycoplasma gallisepticum S6 OX=1006581 GN=glpO PE=4 SV=1	0.5408	23961000	26851000	32583000	22945000	15236000	13355000	13328000	16189000	Metabolism
A0A0F6CL23	0.5198	1.73e-06	fusA	Elongation factor G OS=Mycoplasma gallisepticum S6 OX=1006581 GN=fusA PE=3 SV=1	1.4338	139790000	155060000	173780000	151910000	265820000	287890000	238980000	259870000	Ribosome
A0A0F6CKH3	-0.6527	2.2907e-05	atpA	ATP synthase subunit alpha OS=Mycoplasma gallisepticum S6 OX=1006581 GN=atpA PE=3 SV=1	0.6361	106320000	125200000	138230000	117450000	96498000	97458000	88318000	106760000	Transport
A0A0F6CK55	0.955	4.22e-06	GCW_00960	Peptidase S8 OS=Mycoplasma gallisepticum S6 OX=1006581 GN=GCW_00960 PE=4 SV=1	1.9385	16015000	16919000	16836000	25761000	47255000	46205000	32969000	45409000	Protease
A0A0F6CL19	0.8287	1.99e-06	osmC_2	Peroxyredoxin osmC-like protein OS=Mycoplasma gallisepticum S6 OX=1006581 GN=osmC_2 PE=4 SV=1	1.7761	363480000	428410000	472710000	418880000	969220000	1057300000	858330000	959580000	Metabolism
A0A0F6CJX6	-2.0201	1.39e-06	ldh	Lactate dehydrogenase OS=Mycoplasma gallisepticum S6 OX=1006581 GN=ldh PE=3 SV=1	0.2465	937780000	1188000000	1155600000	1052500000	213900000	235240000	192510000	230210000	Metabolism
A0A0F6CKC1	0.7378	1.339e-05	asnC	Asparagine--tRNA ligase OS=Mycoplasma gallisepticum S6 OX=1006581 GN=asnC PE=3 SV=1	1.6677	151060000	189770000	194460000	181880000	390860000	348590000	331540000	350820000	Translation
A0A0F6CJU3	0.862	1.9023e-05	uvrB	UvrABC system protein B OS=Mycoplasma gallisepticum S6 OX=1006581 GN=uvrB PE=3 SV=1	1.8176	157250000	171210000	157110000	77380000	169760000	159040000	237040000	188790000	NAP
A0A0F6CLX6	0.9457	3.37e-06	GCW_91851	Uncharacterized protein OS=Mycoplasma gallisepticum S6 OX=1006581 GN=GCW_91851 PE=4 SV=2	1.9261	29683000	32166000	33487000	30259000	66869000	75002000	65220000	83094000	Uncharacterized protein
A0A0F6CL08	-1.2783	6.61e-07	dppF	ABC transporter ATP-binding protein OS=Mycoplasma gallisepticum S6 OX=1006581 GN=dppF PE=3 SV=1	0.4123	120660000	136350000	158790000	139210000	66700000	67376000	58226000	63420000	Transport
A0A0F6CL47	-0.7033	2.6384e-05	GCW_03170	Uncharacterized protein OS=Mycoplasma gallisepticum S6 OX=1006581 GN=GCW_03170 PE=4 SV=1	0.6142	35538000	45072000	43528000	40669000	33162000	33142000	31476000	32720000	Uncharacterized protein
A0A0F6CKW9	-0.4308	1.6973e-05	groEL	60 kDa chaperonin OS=Mycoplasma gallisepticum S6 OX=1006581 GN=groEL PE=3 SV=1	0.7419	173840000	197100000	203030000	181900000	151140000	146610000	132940000	162220000	Chaperone
A0A0F6CLZ6	-1.4116	1.0798e-05	vlhA	Mycoplasma hemagglutinin VlhA OS=Mycoplasma gallisepticum S6 OX=1006581 GN=vlhA PE=4 SV=2	0.3759	31561000	34989000	42958000	34454000	14207000	22840000	9763800	12417000	Membrane
A0A0F6CLP7	0.7191	8.27e-06	vlhA,2,02	VlhA.2.02 variable lipoprotein family protein OS=Mycoplasma gallisepticum S6 OX=1006581 GN=vlhA.2.02 PE=4 SV=1	1.6461	12038000	17277000	18329000	15979000	40824000	39955000	34550000	40755000	Membrane
A0A0F6CKX2	-1.1539	2.62e-08	pfkA	6-phosphofructokinase OS=Mycoplasma gallisepticum S6 OX=1006581 GN=pfkA PE=3 SV=1	0.4494	152730000	185090000	185380000	161150000	120240000	137820000	112030000	128310000	Metabolism
A0A0F6CK51	1.0193	1.4255e-05	der	GTPase Der OS=Mycoplasma gallisepticum S6 OX=1006581 GN=der PE=3 SV=1	2.0269	10598000	15202000	9172800	13751000	27329000	26389000	28045000	29321000	Ribosome
A0A0F6CJX1	0.965	2.0195e-05	rpsE	30S ribosomal protein S5 OS=Mycoplasma gallisepticum S6 OX=1006581 GN=rpsE PE=3 SV=1	1.952	221970000	244710000	293750000	249930000	609470000	609770000	504440000	609100000	Ribosome
A0A0F6CKP3	0.9832	2.07e-07	rpoD	RNA polymerase sigma factor SigA OS=Mycoplasma gallisepticum S6 OX=1006581 GN=rpoD PE=3 SV=1	1.9768	70711000	67064000	74723000	55078000	141140000	232460000	137930000	154820000	NAP
A0A0F6CKX7	-1.9746	1.28e-08	acoA	Pyruvate dehydrogenase E1 component subunit alpha OS=Mycoplasma gallisepticum S6 OX=1006581 GN=acoA PE=4 SV=1	0.2544	415340000	494570000	551320000	456600000	125280000	156980000	113000000	131060000	Metabolism
A0A0F6CL96	-1.2083	7.42e-07	rplI	50S ribosomal protein L9 OS=Mycoplasma gallisepticum S6 OX=1006581 GN=rplI PE=3 SV=1	0.4328	107420000	119180000	127640000	115050000	64038000	66262000	56453000	60736000	Ribosome
A0A0F6CK27	1.0963	2.32e-07	GCW_00725	Probable transcriptional regulatory protein GCW_00725 OS=Mycoplasma gallisepticum S6 OX=1006581 GN=GCW_00725 PE=3 SV=1	2.138	36531000	40140000	45931000	37802000	85565000	88352000	80461000	89838000	NAP
A0A0F6CKW5	0.9445	3.15e-06	rny	Ribonuclease Y OS=Mycoplasma gallisepticum S6 OX=1006581 GN=rny PE=3 SV=1	1.9245	10716000	8840000	13289000	11349000	26513000	42125000	24050000	30337000	NAP
A0A0F6CKQ7	-1.7519	5.16e-06	GCW_02275	Uncharacterized protein OS=Mycoplasma gallisepticum S6 OX=1006581 GN=GCW_02275 PE=4 SV=1	0.2969	96312000	101760000	114650000	93740000	46197000	54889000	42340000	41629000	Uncharacterized protein
A0A0F6CJT6	-0.6183	4.8079e-05	secA	Protein translocase subunit SecA OS=Mycoplasma gallisepticum S6 OX=1006581 GN=secA PE=3 SV=1	0.6514	36785000	63818000	51986000	42160000	39487000	86221000	59914000	61016000	Transport
A0A0F6CLF7	1.0535	2.17e-06	cysS	Cysteine--tRNA ligase OS=Mycoplasma gallisepticum S6 OX=1006581 GN=cysS PE=3 SV=1	2.0755	44030000	48843000	43759000	74700000	93405000	111900000	107040000	102800000	Translation
A0A0F6CKP4	0.9692	2.4727e-05	dnaG	DNA primase OS=Mycoplasma gallisepticum S6 OX=1006581 GN=dnaG PE=3 SV=1	1.9578	10841000	10591000	10133000	11345000	21702000	13694000	17194000	21529000	NAP
A0A0F6CKZ5	1.0122	1.53e-06	eno	Enolase OS=Mycoplasma gallisepticum S6 OX=1006581 GN=eno PE=3 SV=1	2.017	406910000	472090000	510780000	394330000	1134500000	1083100000	946620000	1074600000	Metabolism
A0A0F6CKF6	-2.2264	9.74e-07	GCW_01630	Multidrug ABC transporter permease OS=Mycoplasma gallisepticum S6 OX=1006581 GN=GCW_01630 PE=4 SV=1	0.2137	291280000	317850000	346410000	303290000	117620000	144300000	95885000	117240000	Transport
A0A0F6CKE2	1.0656	6.56e-06	GCW_01555	HAD family hydrolase OS=Mycoplasma gallisepticum S6 OX=1006581 GN=GCW_01555 PE=4 SV=1	2.0931	77614000	83020000	100900000	75076000	175470000	197150000	149040000	194620000	Uncharacterized protein
A0A0F6CKJ8	1.0599	6.55e-07	GCW_01885	Chromosome segregation ATPase Smc OS=Mycoplasma gallisepticum S6 OX=1006581 GN=GCW_01885 PE=4 SV=1	2.0848	38433000	50457000	50737000	45889000	104350000	116110000	105840000	98397000	NAP
A0A0F6CKD5	0.894	4.1579e-05	GCW_01520	M42 glutamyl-aminopeptidase family protein OS=Mycoplasma gallisepticum S6 OX=1006581 GN=GCW_01520 PE=4 SV=1	1.8583	7145300	7593900	7382000	6125300	12038000	16464000	13328000	17201000	Protease
A0A0F6CKY4	0.7991	2.0146e-05	clpB	ClpB chaperone OS=Mycoplasma gallisepticum S6 OX=1006581 GN=clpB PE=3 SV=1	1.74	210250000	236710000	257310000	224430000	453890000	506030000	403520000	512070000	Chaperone
A0A0F6CL85	0.9102	4.22e-06	dnaX	DNA polymerase III subunit gamma/tau OS=Mycoplasma gallisepticum S6 OX=1006581 GN=dnaX PE=3 SV=1	1.8793	7518100	12958000	9380900	10933000	28561000	23474000	15898000	22927000	NAP
A0A0F6CL11	-1.9859	8.31e-06	dppB	ABC transporter permease OS=Mycoplasma gallisepticum S6 OX=1006581 GN=dppB PE=3 SV=1	0.2525	84686000	94799000	98443000	83844000	35355000	45343000	25399000	30669000	Transport
A0A0F6CLB7	0.9098	4.82e-06	topA	DNA topoisomerase 1 OS=Mycoplasma gallisepticum S6 OX=1006581 GN=topA PE=3 SV=1	1.8787	26478000	27384000	24842000	27513000	50290000	52793000	49760000	53417000	NAP
A0A0F6CJV5	-0.4109	9.293e-06	rplD	50S ribosomal protein L4 OS=Mycoplasma gallisepticum S6 OX=1006581 GN=rplD PE=3 SV=1	0.7522	254680000	295270000	292090000	288000000	327820000	286870000	201410000	335000000	Ribosome
A0A0F6CK97	0.7411	3.0104e-05	rpoB	DNA-directed RNA polymerase subunit beta OS=Mycoplasma gallisepticum S6 OX=1006581 GN=rpoB PE=3 SV=1	1.6714	65443000	73310000	84453000	69986000	138310000	157190000	120270000	152370000	NAP
A0A0F6CLE4	1.0775	7.093e-06	tdk	Thymidine kinase OS=Mycoplasma gallisepticum S6 OX=1006581 GN=tdk PE=3 SV=1	2.1104	44430000	33207000	52007000	50166000	105140000	112510000	104900000	115450000	Metabolism
A0A0F6CKM6	-3.3391	1.26e-07	rpmA	50S ribosomal protein L27 OS=Mycoplasma gallisepticum S6 OX=1006581 GN=rpmA PE=3 SV=1	0.0988	189620000	212200000	231240000	225880000	32064000	35271000	25152000	48690000	Ribosome
A0A0F6CM14	1.004	2.6165e-05	topJ	EAGR-box protein; DnaJ-like protein; may be involved in terminal organelle assembly OS=Mycoplasma gallisepticum S6 OX=1006581 GN=topJ PE=4 SV=2	2.0055	286250000	297610000	317090000	289540000	626340000	596040000	590550000	653310000	Membrane
A0A0F6CK69	0.714	2.07e-07	gapA	Adhesin OS=Mycoplasma gallisepticum S6 OX=1006581 GN=gapA PE=4 SV=1	1.6403	112610000	123930000	133610000	120490000	237520000	259200000	203810000	230910000	Membrane
A0A0F6CKF5	-0.6982	1.3948e-05	GCW_01625	Multidrug ABC transporter ATP-binding protein OS=Mycoplasma gallisepticum S6 OX=1006581 GN=GCW_01625 PE=4 SV=1	0.6164	227720000	240690000	255450000	263550000	158580000	146660000	150230000	148620000	Transport
A0A0F6CKY5	0.8606	1.3948e-05	plsX	Phosphate acyltransferase OS=Mycoplasma gallisepticum S6 OX=1006581 GN=plsX PE=3 SV=1	1.8158	23327000	25255000	37017000	24592000	54636000	74905000	57920000	64479000	Metabolism
A0A0F6CL24	-1.1304	1.4e-06	rpsG	30S ribosomal protein S7 OS=Mycoplasma gallisepticum S6 OX=1006581 GN=rpsG PE=3 SV=1	0.4568	218410000	239640000	265780000	233730000	133490000	136710000	104650000	130540000	Ribosome
A0A0F6CKX6	-2.2392	3.97e-06	acoB	Pyruvate dehydrogenase E1 subunit beta OS=Mycoplasma gallisepticum S6 OX=1006581 GN=acoB PE=4 SV=1	0.2118	565150000	679170000	688730000	694720000	154130000	158560000	157150000	157010000	Metabolism
A0A0F6CL14	0.6066	5.48e-06	rpsB	30S ribosomal protein S2 OS=Mycoplasma gallisepticum S6 OX=1006581 GN=rpsB PE=3 SV=1	1.5227	177000000	202740000	219550000	176800000	329170000	353450000	288950000	326120000	Ribosome
A0A0F6CKU1	0.638	2.1163e-05	GCW_02540	Xaa-Pro aminopeptidase OS=Mycoplasma gallisepticum S6 OX=1006581 GN=GCW_02540 PE=3 SV=1	1.5562	78176000	84213000	97940000	78847000	124540000	142020000	105780000	124820000	Protease
A0A0F6CKN0	0.6343	2.3176e-05	lon	Lon protease OS=Mycoplasma gallisepticum S6 OX=1006581 GN=lon PE=3 SV=1	1.5522	55114000	63065000	67625000	59203000	117570000	121900000	99121000	115130000	Protease
A0A0F6CK52	0.6476	2.1163e-05	cmk	Cytidylate kinase OS=Mycoplasma gallisepticum S6 OX=1006581 GN=cmk PE=3 SV=1	1.5665	48747000	62949000	56285000	52526000	103170000	110900000	93542000	117640000	Metabolism
A0A0F6CK45	-0.7437	2.2381e-05	GCW_00850	Uncharacterized protein OS=Mycoplasma gallisepticum S6 OX=1006581 GN=GCW_00850 PE=4 SV=1	0.5972	53815000	62613000	69520000	58676000	52177000	42369000	34855000	42783000	Uncharacterized protein
A0A0F6CKR3	0.7638	1.4626e-05	parC	DNA topoisomerase (ATP-hydrolyzing) OS=Mycoplasma gallisepticum S6 OX=1006581 GN=parC PE=3 SV=1	1.698	11438000	12299000	9904300	11283000	12271000	23010000	14077000	17626000	NAP
A0A0F6CKF1	-0.7716	2.2211e-05	sufB	Fe-S cluster assembly protein SufB OS=Mycoplasma gallisepticum S6 OX=1006581 GN=sufB PE=4 SV=1	0.5858	21613000	22022000	29772000	23764000	20552000	24788000	17022000	17390000	Translation
A0A0F6CK98	0.668	2.65e-06	rpoC	DNA-directed RNA polymerase subunit beta' OS=Mycoplasma gallisepticum S6 OX=1006581 GN=rpoC PE=3 SV=1	1.5889	58739000	61775000	70006000	58969000	119630000	125030000	99834000	120090000	NAP
A0A0F6CKJ5	0.8852	1.99e-06	GCW_01870	Uncharacterized protein OS=Mycoplasma gallisepticum S6 OX=1006581 GN=GCW_01870 PE=4 SV=1	1.8471	58287000	59685000	70412000	63710000	95844000	103730000	106200000	106900000	Uncharacterized protein
A0A0F6CLI9	-0.3805	2.2853e-05	hprK	HPr kinase/phosphorylase OS=Mycoplasma gallisepticum S6 OX=1006581 GN=hprK PE=3 SV=1	0.7682	73187000	83862000	89168000	74787000	45487000	46238000	39027000	45541000	Metabolism
A0A0F6CL13	-3.1941	7.71e-08	GCW_02965	Uncharacterized protein OS=Mycoplasma gallisepticum S6 OX=1006581 GN=GCW_02965 PE=4 SV=1	0.1093	122350000	141110000	153110000	131960000	21672000	16744000	17245000	15424000	Uncharacterized protein
A0A0F6CKA9	0.9251	4.91e-06	tuf	Elongation factor Tu OS=Mycoplasma gallisepticum S6 OX=1006581 GN=tuf PE=3 SV=1	1.8988	1050300000	1204400000	1310900000	1139600000	2606900000	2841300000	2418000000	2833900000	Translation
A0A0F6CJW9	-1.5726	4.767e-06	rplF	50S ribosomal protein L6 OS=Mycoplasma gallisepticum S6 OX=1006581 GN=rplF PE=3 SV=1	0.3362	205020000	269250000	280400000	243640000	100880000	107080000	92415000	100020000	Ribosome
A0A0F6CKI0	-1.1931	1.1377e-05	pgk	Phosphoglycerate kinase OS=Mycoplasma gallisepticum S6 OX=1006581 GN=pgk PE=3 SV=1	0.4374	103900000	123330000	129390000	115890000	56361000	58226000	44059000	50296000	Metabolism
A0A0F6CL12	-3.9174	9.83e-08	oppA	Peptide ABC transporter substrate-bindingprotein OS=Mycoplasma gallisepticum S6 OX=1006581 GN=oppA PE=4 SV=1	0.0662	152600000	160870000	176570000	142260000	65705000	66750000	49607000	70474000	Transport
A0A0F6CL77	-1.7158	9.77e-06	GCW_03335	Variably expressed lipoprotein and hemagglutinin(VlhA) family protein OS=Mycoplasma gallisepticum S6 OX=1006581 GN=GCW_03335 PE=4 SV=1	0.3044	22952000	24683000	27798000	23566000	6350500	6263100	6516600	7742200	Membrane
A0A0F6CK64	-0.6329	4.1579e-05	thrS	Threonine--tRNA ligase OS=Mycoplasma gallisepticum S6 OX=1006581 GN=thrS PE=3 SV=1	0.6449	70026000	72562000	73479000	68363000	60359000	59466000	54855000	64331000	Translation
A0A0F6CLA4	-1.7706	2.07e-07	eutD	Phosphotransacetylase OS=Mycoplasma gallisepticum S6 OX=1006581 GN=eutD PE=4 SV=1	0.2931	336160000	407350000	502000000	378550000	143450000	154900000	112580000	146230000	Metabolism
A0A0F6CL86	-3.1589	2.93e-06	GCW_03400	Uncharacterized protein OS=Mycoplasma gallisepticum S6 OX=1006581 GN=GCW_03400 PE=4 SV=1	0.112	39353000	40648000	41256000	37606000	4703200	3778300	1532700	1614900	Uncharacterized protein
A0A0F6CK41	-3.0538	2.32e-07	rplL	50S ribosomal protein L7/L12 OS=Mycoplasma gallisepticum S6 OX=1006581 GN=rplL PE=3 SV=1	0.1204	688580000	841780000	893780000	724100000	118020000	110800000	89323000	96177000	Ribosome
A0A0F6CKX9	-0.6893	9.293e-06	ackA	Acetate kinase OS=Mycoplasma gallisepticum S6 OX=1006581 GN=ackA PE=3 SV=1	0.6201	265210000	293960000	292050000	251540000	241610000	254640000	224620000	257360000	Metabolism
A0A0F6CKB4	0.814	1.1377e-05	dnaE	DNA-directed DNA polymerase OS=Mycoplasma gallisepticum S6 OX=1006581 GN=dnaE PE=3 SV=1	1.758	9467700	7910100	9600700	11387000	15063000	14570000	14497000	16093000	NAP
A0A0F6CK77	-1.4123	7.71e-08	GCW_01085	Uncharacterized protein OS=Mycoplasma gallisepticum S6 OX=1006581 GN=GCW_01085 PE=4 SV=1	0.3757	42386000	44336000	45045000	43921000	19038000	17000000	14183000	14210000	Uncharacterized protein
A0A0F6CJY9	-1.294	6.61e-07	tsf	Elongation factor Ts OS=Mycoplasma gallisepticum S6 OX=1006581 GN=tsf PE=3 SV=1	0.4078	125020000	146100000	155750000	142320000	65246000	68570000	58053000	62416000	Translation
A0A0F6CJS4	-0.8972	2.93e-06	GCW_00080	Putative peptidase (DUF31) OS=Mycoplasma gallisepticum S6 OX=1006581 GN=GCW_00080 PE=4 SV=1	0.5369	22440000	22508000	27515000	28579000	18630000	15704000	14146000	14552000	Protease
A0A0F6CL26	0.7279	7.093e-06	rpsD	30S ribosomal protein S4 OS=Mycoplasma gallisepticum S6 OX=1006581 GN=rpsD PE=3 SV=1	1.6563	199510000	214870000	246940000	205000000	334500000	373390000	325950000	369620000	Ribosome
A0A0F6CK32	0.8885	9.77e-06	prfA	Peptide chain release factor 1 OS=Mycoplasma gallisepticum S6 OX=1006581 GN=prfA PE=3 SV=1	1.8513	14735000	16547000	16688000	16915000	44208000	40242000	38016000	35129000	Translation
A0A0F6CLJ5	0.8386	1.0832e-05	gyrA	DNA gyrase subunit A OS=Mycoplasma gallisepticum S6 OX=1006581 GN=gyrA PE=3 SV=1	1.7883	41351000	41148000	43878000	42066000	97325000	99945000	77559000	93457000	NAP
A0A0F6CKJ0	0.8663	1.84e-06	hlp2	Cytadherence high molecular weight protein 2 OS=Mycoplasma gallisepticum S6 OX=1006581 GN=hlp2 PE=4 SV=1	1.823	37615000	42164000	46814000	40312000	82112000	81794000	67531000	81248000	Membrane
A0A0F6CKV3	0.9448	1.4e-06	rnr	Ribonuclease R OS=Mycoplasma gallisepticum S6 OX=1006581 GN=rnr PE=3 SV=1	1.9249	34411000	38975000	40065000	36432000	87880000	90361000	76755000	87888000	NAP
A0A0F6CK10	1.0604	2.2199e-05	infB	Translation initiation factor IF-2 OS=Mycoplasma gallisepticum S6 OX=1006581 GN=infB PE=3 SV=1	2.0855	50268000	59076000	66904000	58575000	147110000	166610000	117910000	157020000	Translation
A0A0F6CKA1	0.8957	4.47e-07	GCW_01260	Uncharacterized protein OS=Mycoplasma gallisepticum S6 OX=1006581 GN=GCW_01260 PE=4 SV=1	1.8605	46720000	95105000	47848000	45903000	91052000	86111000	83209000	76762000	Uncharacterized protein
A0A0F6CKI7	0.9207	6.11e-06	ileS	Isoleucine--tRNA ligase OS=Mycoplasma gallisepticum S6 OX=1006581 GN=ileS PE=3 SV=1	1.893	70788000	54535000	52991000	47320000	91187000	113550000	103140000	123330000	Translation

## Sheet: Supplementary table 4 pI
Gene	Enzyme	pI
GCW_03575	Glucose-6-phosphate isomerase	9.15
GCW_02725	Phosphofructokinase	6.81
GCW_03700	Fbuctose-bisphosphate aldolase	6.96
GCW_03290	Triose-phosphate isomerase	8.21
GCW_01780	Glyceraldehyde-3-phosphate dehydrogenase	9.51
GCW_01785	Phosphoglycerate kinase	6.81
GCW_03285	Phosphoglycerate isomerase	6.93
GCW_02860	Enolase	9.93
GCW_02720	Pyruvate kinase	7.07
GCW_00390	Lactate dehydrogenase	8.07
